# Supplementary material for: Determining the Drivers of Academic Success in Surgery: An Analysis of 3,850 Faculty
Source: PLoS One. 2015 Jul 15;10(7):e0131678. doi: 10.1371/journal.pone.0131678 (PMC4503730; doi:10.1371/journal.pone.0131678)
Supplement: S1 File — (PLOS 1 Dataset deidentified Valsangkar Koniaris 2015.xlsx) This table includes the data used from institutional websites, SCOPUS, NIH Reporter and Grantome databases and lists the demographic details, academic metrics, and NIH funding information for the faculty members described in this study. (XLSX) [file pone.0131678.s001.xlsx]

## Sheet: PLOS 1 Dataset deidentified Val
IntegratedAdvPlastics	IntegratedPlastics	DumVarDavPlastics	IntegratedVascularProgram	IntegratedCTProgram	CVInstituteDesignation	NCIDesigCancCenter	ScienceDivisionYN	DivisionBigBin	DivisionLittleBin	Degree	Publications	CitationsTotal	Citations3year	Hindex	NIHFundingTypeBin	AcademicRankBin	ResearchClinicalBin	AcadRankText	DivisionChiefDirector	Gender	MCF	MCF10Division	MCF20Division	MCF40Division
Neither advanced fellowships	Both, 2-yr fellowship/Integrated residency	Yes	2-yr Vascular Fellowship	2/3-yr CT Fellowship (/Residency)	Integrated Heart and Vasc Center	NCI Comprehensive Cancer Center	No research division	General Surgery	Trauma/CC	MD	4	48	23	3	No NIH Funding	Assistant Professor	Traditional Rank	Assistant Professor	No title	Male		Other than 10 MCF in division	Other than 20 MCF in division	Other than 40 MCF in division
Neither advanced fellowships	Both, 2-yr fellowship/Integrated residency	Yes	2-yr Vascular Fellowship	Both 3-yr/6-yr programs	Integrated Heart and Vasc Center	NCI Comprehensive Cancer Center	Science/Research Division Present	Uncoded	Uncoded	PhD	116	3495	1358	35	NIH Funding R01, P01	Professor	Traditional Rank	Professor	No title	Male	Other	Other than 10 MCF in division	Other than 20 MCF in division	40 Most Cited Faculty in Division
Neither advanced fellowships	Both, 2-yr fellowship/Integrated residency	Yes	2-yr Vascular Fellowship	Both 3-yr/6-yr programs	Integrated Heart and Vasc Center	NCI Comprehensive Cancer Center	Science/Research Division Present	Uncoded	Uncoded	MD	243	9073	1764	39	NIH Funding R01, P01	Professor	Traditional Rank	Professor	No title	Male	10 best faculty	10 Most Cited Faculty in Division	20 Most Cited Faculty in Division	40 Most Cited Faculty in Division
Neither advanced fellowships	Both, 2-yr fellowship/Integrated residency	Yes	2-yr Vascular Fellowship	Both 3-yr/6-yr programs	Integrated Heart and Vasc Center	NCI Comprehensive Cancer Center	Science/Research Division Present	Uncoded	Uncoded	MD, PhD	109	3434	853	30	NIH Funding R01, P01	Professor	Traditional Rank	Professor	No title	Male	Other	Other than 10 MCF in division	Other than 20 MCF in division	40 Most Cited Faculty in Division
Neither advanced fellowships	Both, 2-yr fellowship/Integrated residency	Yes	2-yr Vascular Fellowship	Both 3-yr/6-yr programs	Integrated Heart and Vasc Center	NCI Comprehensive Cancer Center	Science/Research Division Present	Uncoded	Uncoded	MD	17	379	128	9	NIH Funding non R01 - K grant, T-32	Assistant Professor	Traditional Rank	Assistant Professor	No title	Male	Other	Other than 10 MCF in division	Other than 20 MCF in division	Other than 40 MCF in division
Neither advanced fellowships	Both, 2-yr fellowship/Integrated residency	Yes	2-yr Vascular Fellowship	Both 3-yr/6-yr programs	Integrated Heart and Vasc Center	NCI Comprehensive Cancer Center	Science/Research Division Present	Uncoded	Uncoded	MD	107	2112	383	21	NIH Funding non R01 - K grant, T-32	Professor	Traditional Rank	Professor	No title	Female	Other	Other than 10 MCF in division	Other than 20 MCF in division	Other than 40 MCF in division
Neither advanced fellowships	Both, 2-yr fellowship/Integrated residency	Yes	2-yr Vascular Fellowship	Both 3-yr/6-yr programs	Integrated Heart and Vasc Center	NCI Comprehensive Cancer Center	Science/Research Division Present	Uncoded	Uncoded	MD	192	4144	2032	31	No NIH Funding	Professor	Traditional Rank	Professor, Division Chief Endocrine	Division Chief or Director	Female	Other	Other than 10 MCF in division	Other than 20 MCF in division	40 Most Cited Faculty in Division
Neither advanced fellowships	Both, 2-yr fellowship/Integrated residency	Yes	2-yr Vascular Fellowship	Both 3-yr/6-yr programs	Integrated Heart and Vasc Center	NCI Comprehensive Cancer Center	Science/Research Division Present	Uncoded	Uncoded	MD	38	202	78	7	No NIH Funding	Associate Professor	Traditional Rank	Associate Professor, Vice Chair Education	Division Chief or Director	Male	Other	Other than 10 MCF in division	Other than 20 MCF in division	Other than 40 MCF in division
Neither advanced fellowships	Both, 2-yr fellowship/Integrated residency	Yes	2-yr Vascular Fellowship	Both 3-yr/6-yr programs	Integrated Heart and Vasc Center	NCI Comprehensive Cancer Center	Science/Research Division Present	Uncoded	Uncoded	MD	0	0	0	0	No NIH Funding	Assistant Professor	Traditional Rank	Assistant Professor	No title	Male	Other	Other than 10 MCF in division	Other than 20 MCF in division	Other than 40 MCF in division
Neither advanced fellowships	Both, 2-yr fellowship/Integrated residency	Yes	2-yr Vascular Fellowship	Both 3-yr/6-yr programs	Integrated Heart and Vasc Center	NCI Comprehensive Cancer Center	Science/Research Division Present	Cardiothoracic	Thoracic	MD	11	161	53	8	No NIH Funding	Assistant Professor	Traditional Rank	Assistant Professor	No title	Male	Other	Other than 10 MCF in division	Other than 20 MCF in division	Other than 40 MCF in division
Neither advanced fellowships	Both, 2-yr fellowship/Integrated residency	Yes	2-yr Vascular Fellowship	Both 3-yr/6-yr programs	Integrated Heart and Vasc Center	NCI Comprehensive Cancer Center	Science/Research Division Present	Cardiothoracic	Thoracic	MD	221	4256	1797	34	No NIH Funding	Professor	Traditional Rank	Professor, Division Chief	Division Chief or Director	Male	Other	Other than 10 MCF in division	Other than 20 MCF in division	Other than 40 MCF in division
Neither advanced fellowships	Both, 2-yr fellowship/Integrated residency	Yes	2-yr Vascular Fellowship	Both 3-yr/6-yr programs	Integrated Heart and Vasc Center	NCI Comprehensive Cancer Center	Science/Research Division Present	Cardiothoracic	Thoracic	MD	35	533	277	15	No NIH Funding	Assistant Professor	Traditional Rank	Assistant Professor	No title	Male	Other	Other than 10 MCF in division	Other than 20 MCF in division	Other than 40 MCF in division
Neither advanced fellowships	Both, 2-yr fellowship/Integrated residency	Yes	2-yr Vascular Fellowship	Both 3-yr/6-yr programs	Integrated Heart and Vasc Center	NCI Comprehensive Cancer Center	Science/Research Division Present	Cardiothoracic	Thoracic	MD	222	4794	1389	44	NIH Funding R01, P01	Professor	Traditional Rank	Professor, Division Chief	Division Chief or Director	Male	Other	Other than 10 MCF in division	Other than 20 MCF in division	40 Most Cited Faculty in Division
Neither advanced fellowships	Both, 2-yr fellowship/Integrated residency	Yes	2-yr Vascular Fellowship	Both 3-yr/6-yr programs	Integrated Heart and Vasc Center	NCI Comprehensive Cancer Center	Science/Research Division Present	Cardiothoracic	Thoracic	MD	39	335	158	10	No NIH Funding	Assistant Professor	Traditional Rank	Assistant Professor	No title	Male	Other	Other than 10 MCF in division	Other than 20 MCF in division	Other than 40 MCF in division
Neither advanced fellowships	Both, 2-yr fellowship/Integrated residency	Yes	2-yr Vascular Fellowship	Both 3-yr/6-yr programs	Integrated Heart and Vasc Center	NCI Comprehensive Cancer Center	Science/Research Division Present	Cardiothoracic	Thoracic	MD	12	192	87	5	No NIH Funding	Assistant Professor	Traditional Rank	Assistant Professor	No title	Male	Other	Other than 10 MCF in division	Other than 20 MCF in division	Other than 40 MCF in division
Neither advanced fellowships	Both, 2-yr fellowship/Integrated residency	Yes	2-yr Vascular Fellowship	Both 3-yr/6-yr programs	Integrated Heart and Vasc Center	NCI Comprehensive Cancer Center	Science/Research Division Present	Cardiothoracic	Thoracic	MD	149	9431	2322	47	NIH Funding R01, P01	Professor	Traditional Rank	Professor, Vice Chairman	Division Chief or Director	Male	10 best faculty	10 Most Cited Faculty in Division	20 Most Cited Faculty in Division	40 Most Cited Faculty in Division
Neither advanced fellowships	Both, 2-yr fellowship/Integrated residency	Yes	2-yr Vascular Fellowship	Both 3-yr/6-yr programs	Integrated Heart and Vasc Center	NCI Comprehensive Cancer Center	Science/Research Division Present	Cardiothoracic	Thoracic	MD	44	672	258	13	No NIH Funding	Assistant Professor	Traditional Rank	Assistant Professor	No title	Male	Other	Other than 10 MCF in division	Other than 20 MCF in division	Other than 40 MCF in division
Neither advanced fellowships	Both, 2-yr fellowship/Integrated residency	Yes	2-yr Vascular Fellowship	Both 3-yr/6-yr programs	Integrated Heart and Vasc Center	NCI Comprehensive Cancer Center	Science/Research Division Present	Cardiothoracic	Thoracic	MD	112	1312	504	20	No NIH Funding	Associate Professor	Traditional Rank	Associate Professor	No title	Male	Other	Other than 10 MCF in division	Other than 20 MCF in division	Other than 40 MCF in division
Neither advanced fellowships	Both, 2-yr fellowship/Integrated residency	Yes	2-yr Vascular Fellowship	Both 3-yr/6-yr programs	Integrated Heart and Vasc Center	NCI Comprehensive Cancer Center	Science/Research Division Present	Cardiothoracic	Thoracic	MD	109	2653	944	23	No NIH Funding	Professor	Traditional Rank	Professor	No title	Male	Other	Other than 10 MCF in division	Other than 20 MCF in division	Other than 40 MCF in division
Neither advanced fellowships	Both, 2-yr fellowship/Integrated residency	Yes	2-yr Vascular Fellowship	Both 3-yr/6-yr programs	Integrated Heart and Vasc Center	NCI Comprehensive Cancer Center	Science/Research Division Present	Cardiothoracic	Thoracic	MD, PhD	77	1647	331	21	No NIH Funding	Associate Professor	Traditional Rank	Associate Professor	No title	Male	Other	Other than 10 MCF in division	Other than 20 MCF in division	Other than 40 MCF in division
Neither advanced fellowships	Both, 2-yr fellowship/Integrated residency	Yes	2-yr Vascular Fellowship	Both 3-yr/6-yr programs	Integrated Heart and Vasc Center	NCI Comprehensive Cancer Center	Science/Research Division Present	Cardiothoracic	Thoracic	MD	74	1208	383	21	No NIH Funding	Associate Professor	Traditional Rank	Associate Professor	No title	Male	Other	Other than 10 MCF in division	Other than 20 MCF in division	Other than 40 MCF in division
Neither advanced fellowships	Both, 2-yr fellowship/Integrated residency	Yes	2-yr Vascular Fellowship	Both 3-yr/6-yr programs	Integrated Heart and Vasc Center	NCI Comprehensive Cancer Center	Science/Research Division Present	Cardiothoracic	Thoracic	MD	199	9235	2765	32	NIH Funding R01, P01	Professor	Traditional Rank	Professor	No title	Male	10 best faculty	10 Most Cited Faculty in Division	20 Most Cited Faculty in Division	40 Most Cited Faculty in Division
Neither advanced fellowships	Both, 2-yr fellowship/Integrated residency	Yes	2-yr Vascular Fellowship	Both 3-yr/6-yr programs	Integrated Heart and Vasc Center	NCI Comprehensive Cancer Center	Science/Research Division Present	Cardiothoracic	Thoracic	MD	2	0	0	0	No NIH Funding	Assistant Professor	Traditional Rank	Assistant Professor	No title	Male	Other	Other than 10 MCF in division	Other than 20 MCF in division	Other than 40 MCF in division
Neither advanced fellowships	Both, 2-yr fellowship/Integrated residency	Yes	2-yr Vascular Fellowship	Both 3-yr/6-yr programs	Integrated Heart and Vasc Center	NCI Comprehensive Cancer Center	Science/Research Division Present	Cardiothoracic	Thoracic	MD	186	7051	2296	34	No NIH Funding	Professor	Traditional Rank	Professor	No title	Male	10 best faculty	Other than 10 MCF in division	20 Most Cited Faculty in Division	40 Most Cited Faculty in Division
Neither advanced fellowships	Both, 2-yr fellowship/Integrated residency	Yes	2-yr Vascular Fellowship	Both 3-yr/6-yr programs	Integrated Heart and Vasc Center	NCI Comprehensive Cancer Center	Science/Research Division Present	Cardiothoracic	Thoracic	MD	13	50	3	0	No NIH Funding	Assistant Professor	Traditional Rank	Assistant Professor	No title	Male	Other	Other than 10 MCF in division	Other than 20 MCF in division	Other than 40 MCF in division
Neither advanced fellowships	Both, 2-yr fellowship/Integrated residency	Yes	2-yr Vascular Fellowship	Both 3-yr/6-yr programs	Integrated Heart and Vasc Center	NCI Comprehensive Cancer Center	Science/Research Division Present	Cardiothoracic	Thoracic	MD	83	1808	1011	25	NIH Funding non R01 - K grant, T-32	Associate Professor	Traditional Rank	Associate Professor	No title	Male	Other	Other than 10 MCF in division	Other than 20 MCF in division	Other than 40 MCF in division
Neither advanced fellowships	Both, 2-yr fellowship/Integrated residency	Yes	2-yr Vascular Fellowship	Both 3-yr/6-yr programs	Integrated Heart and Vasc Center	NCI Comprehensive Cancer Center	Science/Research Division Present	Cardiothoracic	Thoracic	MD	478	16773	2180	51	NIH Funding R01, P01	Professor	Traditional Rank	Professor	No title	Male	10 best faculty	10 Most Cited Faculty in Division	20 Most Cited Faculty in Division	40 Most Cited Faculty in Division
Neither advanced fellowships	Both, 2-yr fellowship/Integrated residency	Yes	2-yr Vascular Fellowship	Both 3-yr/6-yr programs	Integrated Heart and Vasc Center	NCI Comprehensive Cancer Center	Science/Research Division Present	Cardiothoracic	Thoracic	MD	197	6654	1815	38	NIH Funding non R01 - K grant, T-32	Professor	Traditional Rank	Professor, Division Chief	Division Chief or Director	Male	10 best faculty	Other than 10 MCF in division	Other than 20 MCF in division	40 Most Cited Faculty in Division
Neither advanced fellowships	Both, 2-yr fellowship/Integrated residency	Yes	2-yr Vascular Fellowship	Both 3-yr/6-yr programs	Integrated Heart and Vasc Center	NCI Comprehensive Cancer Center	Science/Research Division Present	Cardiothoracic	Thoracic	MD	4	28	0	0	No NIH Funding	Assistant Professor	Traditional Rank	Assistant Professor	No title	Male	Other	Other than 10 MCF in division	Other than 20 MCF in division	Other than 40 MCF in division
Neither advanced fellowships	Both, 2-yr fellowship/Integrated residency	Yes	2-yr Vascular Fellowship	Both 3-yr/6-yr programs	Integrated Heart and Vasc Center	NCI Comprehensive Cancer Center	Science/Research Division Present	Cardiothoracic	Thoracic	MD	36	810	348	15	No NIH Funding	Assistant Professor	Traditional Rank	Assistant Professor	No title	Female	Other	Other than 10 MCF in division	Other than 20 MCF in division	Other than 40 MCF in division
Neither advanced fellowships	Both, 2-yr fellowship/Integrated residency	Yes	2-yr Vascular Fellowship	Both 3-yr/6-yr programs	Integrated Heart and Vasc Center	NCI Comprehensive Cancer Center	Science/Research Division Present	Cardiothoracic	Thoracic	MD	15	611	93	10	NIH Funding non R01 - K grant, T-32	Associate Professor	Traditional Rank	Associate Professor	No title	Male	Other	Other than 10 MCF in division	Other than 20 MCF in division	Other than 40 MCF in division
Neither advanced fellowships	Both, 2-yr fellowship/Integrated residency	Yes	2-yr Vascular Fellowship	Both 3-yr/6-yr programs	Integrated Heart and Vasc Center	NCI Comprehensive Cancer Center	Science/Research Division Present	Pediatric Surgery	Pediatric Surgery	MD	23	278	163	5	No NIH Funding	Assistant Professor	Traditional Rank	Assistant Professor	No title	Male	Other	Other than 10 MCF in division	Other than 20 MCF in division	Other than 40 MCF in division
Neither advanced fellowships	Both, 2-yr fellowship/Integrated residency	Yes	2-yr Vascular Fellowship	Both 3-yr/6-yr programs	Integrated Heart and Vasc Center	NCI Comprehensive Cancer Center	Science/Research Division Present	Pediatric Surgery	Pediatric Surgery	MD	80	2504	628	24	NIH Funding non R01 - K grant, T-32	Professor	Traditional Rank	Professor, Division Chief	Division Chief or Director	Male	Other	Other than 10 MCF in division	Other than 20 MCF in division	40 Most Cited Faculty in Division
Neither advanced fellowships	Both, 2-yr fellowship/Integrated residency	Yes	2-yr Vascular Fellowship	Both 3-yr/6-yr programs	Integrated Heart and Vasc Center	NCI Comprehensive Cancer Center	Science/Research Division Present	Pediatric Surgery	Pediatric Surgery	MD	15	112	71	7	No NIH Funding	Assistant Professor	Traditional Rank	Assistant Professor	No title	Female	Other	Other than 10 MCF in division	Other than 20 MCF in division	Other than 40 MCF in division
Neither advanced fellowships	Both, 2-yr fellowship/Integrated residency	Yes	2-yr Vascular Fellowship	Both 3-yr/6-yr programs	Integrated Heart and Vasc Center	NCI Comprehensive Cancer Center	Science/Research Division Present	ENT	ENT	MD	19	168	70	9	No NIH Funding	Assistant Professor	Traditional Rank	Assistant Professor	No title	Male	Other	Other than 10 MCF in division	Other than 20 MCF in division	Other than 40 MCF in division
Neither advanced fellowships	Both, 2-yr fellowship/Integrated residency	Yes	2-yr Vascular Fellowship	Both 3-yr/6-yr programs	Integrated Heart and Vasc Center	NCI Comprehensive Cancer Center	Science/Research Division Present	ENT	ENT	MD	56	827	425	17	No NIH Funding	Associate Professor	Traditional Rank	Associate Professor	No title	Male	Other	Other than 10 MCF in division	Other than 20 MCF in division	40 Most Cited Faculty in Division
Neither advanced fellowships	Both, 2-yr fellowship/Integrated residency	Yes	2-yr Vascular Fellowship	Both 3-yr/6-yr programs	Integrated Heart and Vasc Center	NCI Comprehensive Cancer Center	Science/Research Division Present	ENT	ENT	MD	15	168	46	5	No NIH Funding	Assistant Professor	Traditional Rank	Assistant Professor	No title	Male	Other	Other than 10 MCF in division	Other than 20 MCF in division	Other than 40 MCF in division
Neither advanced fellowships	Both, 2-yr fellowship/Integrated residency	Yes	2-yr Vascular Fellowship	Both 3-yr/6-yr programs	Integrated Heart and Vasc Center	NCI Comprehensive Cancer Center	Science/Research Division Present	ENT	ENT	MD	9	85	41	5	No NIH Funding	Assistant Professor	Traditional Rank	Assistant Professor	No title	Female	Other	Other than 10 MCF in division	Other than 20 MCF in division	Other than 40 MCF in division
Neither advanced fellowships	Both, 2-yr fellowship/Integrated residency	Yes	2-yr Vascular Fellowship	Both 3-yr/6-yr programs	Integrated Heart and Vasc Center	NCI Comprehensive Cancer Center	Science/Research Division Present	ENT	ENT	MD	3	36	7	3	No NIH Funding	Assistant Professor	Traditional Rank	Assistant Professor	No title	Male	Other	Other than 10 MCF in division	Other than 20 MCF in division	Other than 40 MCF in division
Neither advanced fellowships	Both, 2-yr fellowship/Integrated residency	Yes	2-yr Vascular Fellowship	Both 3-yr/6-yr programs	Integrated Heart and Vasc Center	NCI Comprehensive Cancer Center	Science/Research Division Present	ENT	ENT	MD	103	3247	592	29	No NIH Funding	Professor	Traditional Rank	Professor, Division Chief	Division Chief or Director	Male	Other	10 Most Cited Faculty in Division	20 Most Cited Faculty in Division	40 Most Cited Faculty in Division
Neither advanced fellowships	Both, 2-yr fellowship/Integrated residency	Yes	2-yr Vascular Fellowship	Both 3-yr/6-yr programs	Integrated Heart and Vasc Center	NCI Comprehensive Cancer Center	Science/Research Division Present	ENT	ENT	MD	48	2936	430	8	No NIH Funding	Professor	Traditional Rank	Professor	No title	Male	Other	10 Most Cited Faculty in Division	20 Most Cited Faculty in Division	40 Most Cited Faculty in Division
Neither advanced fellowships	Both, 2-yr fellowship/Integrated residency	Yes	2-yr Vascular Fellowship	Both 3-yr/6-yr programs	Integrated Heart and Vasc Center	NCI Comprehensive Cancer Center	Science/Research Division Present	ENT	ENT	MD	15	72	44	3	No NIH Funding	Assistant Professor	Traditional Rank	Assistant Professor	No title	Male	Other	Other than 10 MCF in division	Other than 20 MCF in division	Other than 40 MCF in division
Neither advanced fellowships	Both, 2-yr fellowship/Integrated residency	Yes	2-yr Vascular Fellowship	Both 3-yr/6-yr programs	Integrated Heart and Vasc Center	NCI Comprehensive Cancer Center	Science/Research Division Present	ENT	ENT	MD	49	433	119	14	No NIH Funding	Associate Professor	Traditional Rank	Associate Professor	No title	Male	Other	Other than 10 MCF in division	Other than 20 MCF in division	40 Most Cited Faculty in Division
Neither advanced fellowships	Both, 2-yr fellowship/Integrated residency	Yes	2-yr Vascular Fellowship	Both 3-yr/6-yr programs	Integrated Heart and Vasc Center	NCI Comprehensive Cancer Center	Science/Research Division Present	ENT	ENT	MD	62	628	246	15	NIH Funding non R01 - K grant, T-32	Associate Professor	Traditional Rank	Associate Professor, Co Director	Division Chief or Director	Male	Other	Other than 10 MCF in division	Other than 20 MCF in division	40 Most Cited Faculty in Division
Neither advanced fellowships	Both, 2-yr fellowship/Integrated residency	Yes	2-yr Vascular Fellowship	Both 3-yr/6-yr programs	Integrated Heart and Vasc Center	NCI Comprehensive Cancer Center	Science/Research Division Present	ENT	ENT	PhD	11	33	33	3	No NIH Funding	Assistant Professor	Traditional Rank	Assistant Professor	No title	Male	Other	Other than 10 MCF in division	Other than 20 MCF in division	Other than 40 MCF in division
Neither advanced fellowships	Both, 2-yr fellowship/Integrated residency	Yes	2-yr Vascular Fellowship	Both 3-yr/6-yr programs	Integrated Heart and Vasc Center	NCI Comprehensive Cancer Center	Science/Research Division Present	ENT	ENT	PhD	10	61	47	5	No NIH Funding	Instructor/Assistant	Traditional Rank	Instructor	No title	Female	Other	Other than 10 MCF in division	Other than 20 MCF in division	Other than 40 MCF in division
Neither advanced fellowships	Both, 2-yr fellowship/Integrated residency	Yes	2-yr Vascular Fellowship	Both 3-yr/6-yr programs	Integrated Heart and Vasc Center	NCI Comprehensive Cancer Center	Science/Research Division Present	ENT	ENT	MD	15	36	30	4	No NIH Funding	Associate Professor	Traditional Rank	Associate Professor	No title	Female	Other	Other than 10 MCF in division	Other than 20 MCF in division	Other than 40 MCF in division
Neither advanced fellowships	Both, 2-yr fellowship/Integrated residency	Yes	2-yr Vascular Fellowship	Both 3-yr/6-yr programs	Integrated Heart and Vasc Center	NCI Comprehensive Cancer Center	Science/Research Division Present	ENT	ENT	MD	14	288	74	6	No NIH Funding	Assistant Professor	Traditional Rank	Assistant Professor	No title	Female	Other	Other than 10 MCF in division	Other than 20 MCF in division	Other than 40 MCF in division
Neither advanced fellowships	Both, 2-yr fellowship/Integrated residency	Yes	2-yr Vascular Fellowship	Both 3-yr/6-yr programs	Integrated Heart and Vasc Center	NCI Comprehensive Cancer Center	Science/Research Division Present	ENT	ENT	MD	53	2772	471	15	No NIH Funding	Professor	Traditional Rank	Professor	No title	Male	Other	10 Most Cited Faculty in Division	20 Most Cited Faculty in Division	40 Most Cited Faculty in Division
Neither advanced fellowships	Both, 2-yr fellowship/Integrated residency	Yes	2-yr Vascular Fellowship	Both 3-yr/6-yr programs	Integrated Heart and Vasc Center	NCI Comprehensive Cancer Center	Science/Research Division Present	ENT	ENT	MD	53	952	233	15	NIH Funding R01, P01	Professor	Traditional Rank	Professor, Director of Cochlear	Division Chief or Director	Female	Other	Other than 10 MCF in division	Other than 20 MCF in division	40 Most Cited Faculty in Division
Neither advanced fellowships	Both, 2-yr fellowship/Integrated residency	Yes	2-yr Vascular Fellowship	Both 3-yr/6-yr programs	Integrated Heart and Vasc Center	NCI Comprehensive Cancer Center	Science/Research Division Present	ENT	ENT	MD	43	1276	480	12	NIH Funding non R01 - K grant, T-32	Professor	Traditional Rank	Professor	No title	Male	Other	Other than 10 MCF in division	20 Most Cited Faculty in Division	40 Most Cited Faculty in Division
Neither advanced fellowships	Both, 2-yr fellowship/Integrated residency	Yes	2-yr Vascular Fellowship	Both 3-yr/6-yr programs	Integrated Heart and Vasc Center	NCI Comprehensive Cancer Center	Science/Research Division Present	Plastics	Plastics	MD	22	227	130	10	No NIH Funding	Assistant Professor	Traditional Rank	Assistant Professor	No title	Male	Other	Other than 10 MCF in division	Other than 20 MCF in division	Other than 40 MCF in division
Neither advanced fellowships	Both, 2-yr fellowship/Integrated residency	Yes	2-yr Vascular Fellowship	Both 3-yr/6-yr programs	Integrated Heart and Vasc Center	NCI Comprehensive Cancer Center	Science/Research Division Present	Plastics	Plastics	PhD	132	2371	529	25	NIH Funding non R01 - K grant, T-32	Associate Professor	Traditional Rank	Associate Professor	No title	Male	Other	Other than 10 MCF in division	Other than 20 MCF in division	40 Most Cited Faculty in Division
Neither advanced fellowships	Both, 2-yr fellowship/Integrated residency	Yes	2-yr Vascular Fellowship	Both 3-yr/6-yr programs	Integrated Heart and Vasc Center	NCI Comprehensive Cancer Center	Science/Research Division Present	Plastics	Plastics	MD	3	19	2	0	No NIH Funding	Assistant Professor	Traditional Rank	Assistant Professor	No title	Female	Other	Other than 10 MCF in division	Other than 20 MCF in division	Other than 40 MCF in division
Neither advanced fellowships	Both, 2-yr fellowship/Integrated residency	Yes	2-yr Vascular Fellowship	Both 3-yr/6-yr programs	Integrated Heart and Vasc Center	NCI Comprehensive Cancer Center	Science/Research Division Present	Plastics	Plastics	MD, PhD	151	1490	580	23	No NIH Funding	Associate Professor	Traditional Rank	Associate Professor	No title	Male	Other	Other than 10 MCF in division	Other than 20 MCF in division	40 Most Cited Faculty in Division
Neither advanced fellowships	Both, 2-yr fellowship/Integrated residency	Yes	2-yr Vascular Fellowship	Both 3-yr/6-yr programs	Integrated Heart and Vasc Center	NCI Comprehensive Cancer Center	Science/Research Division Present	Plastics	Plastics	MD	64	1103	165	10	No NIH Funding	Professor	Traditional Rank	Professor, Division Chief	Division Chief or Director	Male	Other	Other than 10 MCF in division	Other than 20 MCF in division	Other than 40 MCF in division
Neither advanced fellowships	Both, 2-yr fellowship/Integrated residency	Yes	2-yr Vascular Fellowship	Both 3-yr/6-yr programs	Integrated Heart and Vasc Center	NCI Comprehensive Cancer Center	Science/Research Division Present	Plastics	Plastics	MD	51	960	277	14	No NIH Funding	Assistant Professor	Traditional Rank	Assistant Professor	No title	Male	Other	Other than 10 MCF in division	Other than 20 MCF in division	Other than 40 MCF in division
Neither advanced fellowships	Both, 2-yr fellowship/Integrated residency	Yes	2-yr Vascular Fellowship	Both 3-yr/6-yr programs	Integrated Heart and Vasc Center	NCI Comprehensive Cancer Center	Science/Research Division Present	Plastics	Plastics	MD	33	261	96	9	No NIH Funding	Associate Professor	Traditional Rank	Associate Professor	No title	Male	Other	Other than 10 MCF in division	Other than 20 MCF in division	Other than 40 MCF in division
Neither advanced fellowships	Both, 2-yr fellowship/Integrated residency	Yes	2-yr Vascular Fellowship	Both 3-yr/6-yr programs	Integrated Heart and Vasc Center	NCI Comprehensive Cancer Center	Science/Research Division Present	Plastics	Plastics	MD	63	781	288	17	No NIH Funding	Associate Professor	Traditional Rank	Associate Professor	No title	Male	Other	Other than 10 MCF in division	Other than 20 MCF in division	Other than 40 MCF in division
Neither advanced fellowships	Both, 2-yr fellowship/Integrated residency	Yes	2-yr Vascular Fellowship	Both 3-yr/6-yr programs	Integrated Heart and Vasc Center	NCI Comprehensive Cancer Center	Science/Research Division Present	Plastics	Plastics	MD, PhD	27	119	28	1	No NIH Funding	Professor	Traditional Rank	Professor	No title	Male	Other	Other than 10 MCF in division	Other than 20 MCF in division	Other than 40 MCF in division
Neither advanced fellowships	Both, 2-yr fellowship/Integrated residency	Yes	2-yr Vascular Fellowship	Both 3-yr/6-yr programs	Integrated Heart and Vasc Center	NCI Comprehensive Cancer Center	Science/Research Division Present	Plastics	Plastics	MD	37	638	238	13	No NIH Funding	Assistant Professor	Traditional Rank	Assistant Professor	No title	Male	Other	Other than 10 MCF in division	Other than 20 MCF in division	Other than 40 MCF in division
Neither advanced fellowships	Both, 2-yr fellowship/Integrated residency	Yes	2-yr Vascular Fellowship	Both 3-yr/6-yr programs	Integrated Heart and Vasc Center	NCI Comprehensive Cancer Center	Science/Research Division Present	Plastics	Plastics	MD	14	52	24	5	No NIH Funding	Associate Professor	Traditional Rank	Associate Professor	No title	Male	Other	Other than 10 MCF in division	Other than 20 MCF in division	Other than 40 MCF in division
Neither advanced fellowships	Both, 2-yr fellowship/Integrated residency	Yes	2-yr Vascular Fellowship	Both 3-yr/6-yr programs	Integrated Heart and Vasc Center	NCI Comprehensive Cancer Center	Science/Research Division Present	Plastics	Plastics	MD	52	499	228	11	No NIH Funding	Professor	Traditional Rank	Professor, Director Fresh Tissue, Program Director	Division Chief or Director	Male	Other	Other than 10 MCF in division	Other than 20 MCF in division	Other than 40 MCF in division
Neither advanced fellowships	Both, 2-yr fellowship/Integrated residency	Yes	2-yr Vascular Fellowship	Both 3-yr/6-yr programs	Integrated Heart and Vasc Center	NCI Comprehensive Cancer Center	Science/Research Division Present	Science/Research	Science/Research	MD	23	282	172	3	NIH Funding non R01 - K grant, T-32	Assistant Professor	Traditional Rank	Assistant Professor	No title	Male	Other	Other than 10 MCF in division	Other than 20 MCF in division	Other than 40 MCF in division
Neither advanced fellowships	Both, 2-yr fellowship/Integrated residency	Yes	2-yr Vascular Fellowship	Both 3-yr/6-yr programs	Integrated Heart and Vasc Center	NCI Comprehensive Cancer Center	Science/Research Division Present	Science/Research	Science/Research	PhD	134	4298	903	29	NIH Funding R01, P01	Professor	Traditional Rank	Professor	No title	Male	Other	10 Most Cited Faculty in Division	20 Most Cited Faculty in Division	40 Most Cited Faculty in Division
Neither advanced fellowships	Both, 2-yr fellowship/Integrated residency	Yes	2-yr Vascular Fellowship	Both 3-yr/6-yr programs	Integrated Heart and Vasc Center	NCI Comprehensive Cancer Center	Science/Research Division Present	Science/Research	Science/Research	PhD	25	794	415	13	NIH Funding non R01 - K grant, T-32	Assistant Professor	Traditional Rank	Assistant Professor	No title	Female	Other	Other than 10 MCF in division	Other than 20 MCF in division	Other than 40 MCF in division
Neither advanced fellowships	Both, 2-yr fellowship/Integrated residency	Yes	2-yr Vascular Fellowship	Both 3-yr/6-yr programs	Integrated Heart and Vasc Center	NCI Comprehensive Cancer Center	Science/Research Division Present	Science/Research	Science/Research	PhD	53	1276	394	22	NIH Funding non R01 - K grant, T-32	Associate Professor	Traditional Rank	Associate Professor	No title	Female	Other	Other than 10 MCF in division	Other than 20 MCF in division	Other than 40 MCF in division
Neither advanced fellowships	Both, 2-yr fellowship/Integrated residency	Yes	2-yr Vascular Fellowship	Both 3-yr/6-yr programs	Integrated Heart and Vasc Center	NCI Comprehensive Cancer Center	Science/Research Division Present	Science/Research	Science/Research	PhD	55	2568	374	16	NIH Funding non R01 - K grant, T-32	Associate Professor	Traditional Rank	Associate Professor	No title	Male	Other	Other than 10 MCF in division	Other than 20 MCF in division	40 Most Cited Faculty in Division
Neither advanced fellowships	Both, 2-yr fellowship/Integrated residency	Yes	2-yr Vascular Fellowship	Both 3-yr/6-yr programs	Integrated Heart and Vasc Center	NCI Comprehensive Cancer Center	Science/Research Division Present	Science/Research	Science/Research	MD	103	3594	1842	33	NIH Funding R01, P01	Associate Professor	Traditional Rank	Associate Professor	No title	Male	Other	Other than 10 MCF in division	20 Most Cited Faculty in Division	40 Most Cited Faculty in Division
Neither advanced fellowships	Both, 2-yr fellowship/Integrated residency	Yes	2-yr Vascular Fellowship	Both 3-yr/6-yr programs	Integrated Heart and Vasc Center	NCI Comprehensive Cancer Center	Science/Research Division Present	Science/Research	Science/Research	PhD	77	2537	587	23	NIH Funding R01, P01	Professor	Traditional Rank	Professor	No title	Male	Other	Other than 10 MCF in division	Other than 20 MCF in division	40 Most Cited Faculty in Division
Neither advanced fellowships	Both, 2-yr fellowship/Integrated residency	Yes	2-yr Vascular Fellowship	Both 3-yr/6-yr programs	Integrated Heart and Vasc Center	NCI Comprehensive Cancer Center	Science/Research Division Present	Science/Research	Science/Research	PhD	42	646	306	16	NIH Funding non R01 - K grant, T-32	Assistant Professor	Traditional Rank	Assistant Professor	No title	Male	Other	Other than 10 MCF in division	Other than 20 MCF in division	Other than 40 MCF in division
Neither advanced fellowships	Both, 2-yr fellowship/Integrated residency	Yes	2-yr Vascular Fellowship	Both 3-yr/6-yr programs	Integrated Heart and Vasc Center	NCI Comprehensive Cancer Center	Science/Research Division Present	Science/Research	Science/Research	PhD	180	5468	1030	36	NIH Funding R01, P01	Professor	Traditional Rank	Professor	No title	Male	Other	10 Most Cited Faculty in Division	20 Most Cited Faculty in Division	40 Most Cited Faculty in Division
Neither advanced fellowships	Both, 2-yr fellowship/Integrated residency	Yes	2-yr Vascular Fellowship	Both 3-yr/6-yr programs	Integrated Heart and Vasc Center	NCI Comprehensive Cancer Center	Science/Research Division Present	Science/Research	Science/Research	PhD	84	3585	554	35	NIH Funding non R01 - K grant, T-32	Associate Professor	Traditional Rank	Associate Professor	No title	Female	Other	Other than 10 MCF in division	20 Most Cited Faculty in Division	40 Most Cited Faculty in Division
Neither advanced fellowships	Both, 2-yr fellowship/Integrated residency	Yes	2-yr Vascular Fellowship	Both 3-yr/6-yr programs	Integrated Heart and Vasc Center	NCI Comprehensive Cancer Center	Science/Research Division Present	Science/Research	Science/Research	PhD	23	1401	128	12	NIH Funding R01, P01	Assistant Professor	Traditional Rank	Assistant Professor	No title	Male	Other	Other than 10 MCF in division	Other than 20 MCF in division	Other than 40 MCF in division
Neither advanced fellowships	Both, 2-yr fellowship/Integrated residency	Yes	2-yr Vascular Fellowship	Both 3-yr/6-yr programs	Integrated Heart and Vasc Center	NCI Comprehensive Cancer Center	Science/Research Division Present	Science/Research	Science/Research	MD	17	201	91	34	No NIH Funding	Assistant Professor	Traditional Rank	Assistant Professor	No title	Male	Other	Other than 10 MCF in division	Other than 20 MCF in division	Other than 40 MCF in division
Neither advanced fellowships	Both, 2-yr fellowship/Integrated residency	Yes	2-yr Vascular Fellowship	Both 3-yr/6-yr programs	Integrated Heart and Vasc Center	NCI Comprehensive Cancer Center	Science/Research Division Present	Science/Research	Science/Research	PhD	190	14101	3198	46	NIH Funding non R01 - K grant, T-32	Associate Professor	Traditional Rank	Associate Professor	No title	Male	10 best faculty	10 Most Cited Faculty in Division	20 Most Cited Faculty in Division	40 Most Cited Faculty in Division
Neither advanced fellowships	Both, 2-yr fellowship/Integrated residency	Yes	2-yr Vascular Fellowship	Both 3-yr/6-yr programs	Integrated Heart and Vasc Center	NCI Comprehensive Cancer Center	Science/Research Division Present	Science/Research	Science/Research	MD, PhD	21	502	191	14	NIH Funding non R01 - K grant, T-32	Assistant Professor	Traditional Rank	Assistant Professor	No title	Female	Other	Other than 10 MCF in division	Other than 20 MCF in division	Other than 40 MCF in division
Neither advanced fellowships	Both, 2-yr fellowship/Integrated residency	Yes	2-yr Vascular Fellowship	Both 3-yr/6-yr programs	Integrated Heart and Vasc Center	NCI Comprehensive Cancer Center	Science/Research Division Present	Science/Research	Science/Research	PhD	104	2718	384	27	No NIH Funding	Associate Professor	Traditional Rank	Associate Professor	No title	Male	Other	Other than 10 MCF in division	Other than 20 MCF in division	40 Most Cited Faculty in Division
Neither advanced fellowships	Both, 2-yr fellowship/Integrated residency	Yes	2-yr Vascular Fellowship	Both 3-yr/6-yr programs	Integrated Heart and Vasc Center	NCI Comprehensive Cancer Center	Science/Research Division Present	Science/Research	Science/Research	MD	219	3682	1402	32	No NIH Funding	Associate Professor	Traditional Rank	Associate Professor	No title	Male	Other	Other than 10 MCF in division	20 Most Cited Faculty in Division	40 Most Cited Faculty in Division
Neither advanced fellowships	Both, 2-yr fellowship/Integrated residency	Yes	2-yr Vascular Fellowship	Both 3-yr/6-yr programs	Integrated Heart and Vasc Center	NCI Comprehensive Cancer Center	Science/Research Division Present	Science/Research	Science/Research	PhD	123	2987	2560	35	NIH Funding R01, P01	Associate Professor	Traditional Rank	Associate Professor	No title	Female	Other	Other than 10 MCF in division	Other than 20 MCF in division	40 Most Cited Faculty in Division
Neither advanced fellowships	Both, 2-yr fellowship/Integrated residency	Yes	2-yr Vascular Fellowship	Both 3-yr/6-yr programs	Integrated Heart and Vasc Center	NCI Comprehensive Cancer Center	Science/Research Division Present	General Surgery	Trauma/CC	MD	0	0	0	0	No NIH Funding	Assistant Professor	Traditional Rank	Assistant Professor	No title	Female	Other	Other than 10 MCF in division	Other than 20 MCF in division	Other than 40 MCF in division
Neither advanced fellowships	Both, 2-yr fellowship/Integrated residency	Yes	2-yr Vascular Fellowship	Both 3-yr/6-yr programs	Integrated Heart and Vasc Center	NCI Comprehensive Cancer Center	Science/Research Division Present	General Surgery	Trauma/CC	MD	16	147	49	6	No NIH Funding	Assistant Professor	Traditional Rank	Assistant Professor	No title	Female	Other	Other than 10 MCF in division	Other than 20 MCF in division	Other than 40 MCF in division
Neither advanced fellowships	Both, 2-yr fellowship/Integrated residency	Yes	2-yr Vascular Fellowship	Both 3-yr/6-yr programs	Integrated Heart and Vasc Center	NCI Comprehensive Cancer Center	Science/Research Division Present	General Surgery	Trauma/CC	MD	0	0			No NIH Funding	Assistant Professor	Traditional Rank	Assistant Professor	No title	Male	Other	Other than 10 MCF in division	Other than 20 MCF in division	Other than 40 MCF in division
Neither advanced fellowships	Both, 2-yr fellowship/Integrated residency	Yes	2-yr Vascular Fellowship	Both 3-yr/6-yr programs	Integrated Heart and Vasc Center	NCI Comprehensive Cancer Center	Science/Research Division Present	General Surgery	Surgical Oncology	MD	35	640	260	11	No NIH Funding	Assistant Professor	Traditional Rank	Assistant Professor	No title	Male	Other	Other than 10 MCF in division	Other than 20 MCF in division	Other than 40 MCF in division
Neither advanced fellowships	Both, 2-yr fellowship/Integrated residency	Yes	2-yr Vascular Fellowship	Both 3-yr/6-yr programs	Integrated Heart and Vasc Center	NCI Comprehensive Cancer Center	Science/Research Division Present	General Surgery	Trauma/CC	MD	2	3	3	1	No NIH Funding	Assistant Professor	Traditional Rank	Assistant Professor	No title	Male	Other	Other than 10 MCF in division	Other than 20 MCF in division	Other than 40 MCF in division
Neither advanced fellowships	Both, 2-yr fellowship/Integrated residency	Yes	2-yr Vascular Fellowship	Both 3-yr/6-yr programs	Integrated Heart and Vasc Center	NCI Comprehensive Cancer Center	Science/Research Division Present	General Surgery	Trauma/CC	MD	46	351	162	7	No NIH Funding	Associate Professor	Traditional Rank	Associate Professor	No title	Male	Other	Other than 10 MCF in division	Other than 20 MCF in division	Other than 40 MCF in division
Neither advanced fellowships	Both, 2-yr fellowship/Integrated residency	Yes	2-yr Vascular Fellowship	Both 3-yr/6-yr programs	Integrated Heart and Vasc Center	NCI Comprehensive Cancer Center	Science/Research Division Present	General Surgery	Trauma/CC	MD	6	138	16	5	No NIH Funding	Assistant Professor	Traditional Rank	Assistant Professor	No title	Female	Other	Other than 10 MCF in division	Other than 20 MCF in division	Other than 40 MCF in division
Neither advanced fellowships	Both, 2-yr fellowship/Integrated residency	Yes	2-yr Vascular Fellowship	Both 3-yr/6-yr programs	Integrated Heart and Vasc Center	NCI Comprehensive Cancer Center	Science/Research Division Present	General Surgery	Surgical Oncology	MD	138	4979	1794	38	NIH Funding non R01 - K grant, T-32	Professor	Traditional Rank	Professor, Division Chief HPB	Division Chief or Director	Male	Other	Other than 10 MCF in division	Other than 20 MCF in division	Other than 40 MCF in division
Neither advanced fellowships	Both, 2-yr fellowship/Integrated residency	Yes	2-yr Vascular Fellowship	Both 3-yr/6-yr programs	Integrated Heart and Vasc Center	NCI Comprehensive Cancer Center	Science/Research Division Present	General Surgery	Trauma/CC	MD	20	368	203	9	No NIH Funding	Assistant Professor	Traditional Rank	Assistant Professor	No title	Female	Other	Other than 10 MCF in division	Other than 20 MCF in division	Other than 40 MCF in division
Neither advanced fellowships	Both, 2-yr fellowship/Integrated residency	Yes	2-yr Vascular Fellowship	Both 3-yr/6-yr programs	Integrated Heart and Vasc Center	NCI Comprehensive Cancer Center	Science/Research Division Present	General Surgery	Surgical Oncology	PhD	35	2771	469	17	No NIH Funding	Assistant Professor	Traditional Rank	Assistant Professor	No title	Male	Other	Other than 10 MCF in division	Other than 20 MCF in division	Other than 40 MCF in division
Neither advanced fellowships	Both, 2-yr fellowship/Integrated residency	Yes	2-yr Vascular Fellowship	Both 3-yr/6-yr programs	Integrated Heart and Vasc Center	NCI Comprehensive Cancer Center	Science/Research Division Present	General Surgery	Trauma/CC	MD	3	20	0	0	No NIH Funding	Assistant Professor	Traditional Rank	Assistant Professor	No title	Male	Other	Other than 10 MCF in division	Other than 20 MCF in division	Other than 40 MCF in division
Neither advanced fellowships	Both, 2-yr fellowship/Integrated residency	Yes	2-yr Vascular Fellowship	Both 3-yr/6-yr programs	Integrated Heart and Vasc Center	NCI Comprehensive Cancer Center	Science/Research Division Present	General Surgery	Trauma/CC	MD	0	0			No NIH Funding	Assistant Professor	Traditional Rank	Assistant Professor	No title	Female	Other	Other than 10 MCF in division	Other than 20 MCF in division	Other than 40 MCF in division
Neither advanced fellowships	Both, 2-yr fellowship/Integrated residency	Yes	2-yr Vascular Fellowship	Both 3-yr/6-yr programs	Integrated Heart and Vasc Center	NCI Comprehensive Cancer Center	Science/Research Division Present	General Surgery	Surgical Oncology	MD	44	2207	325	22	No NIH Funding	Professor	Traditional Rank	Professor	No title	Male	Other	Other than 10 MCF in division	Other than 20 MCF in division	Other than 40 MCF in division
Neither advanced fellowships	Both, 2-yr fellowship/Integrated residency	Yes	2-yr Vascular Fellowship	Both 3-yr/6-yr programs	Integrated Heart and Vasc Center	NCI Comprehensive Cancer Center	Science/Research Division Present	General Surgery	Trauma/CC	MD, PhD	13	124	64	6	No NIH Funding	Assistant Professor	Traditional Rank	Assistant Professor	No title	Female	Other	Other than 10 MCF in division	Other than 20 MCF in division	Other than 40 MCF in division
Neither advanced fellowships	Both, 2-yr fellowship/Integrated residency	Yes	2-yr Vascular Fellowship	Both 3-yr/6-yr programs	Integrated Heart and Vasc Center	NCI Comprehensive Cancer Center	Science/Research Division Present	General Surgery	Surgical Oncology	MD	22	408	116	5	No NIH Funding	Associate Professor	Traditional Rank	Associate Professor	No title	Female	Other	Other than 10 MCF in division	Other than 20 MCF in division	Other than 40 MCF in division
Neither advanced fellowships	Both, 2-yr fellowship/Integrated residency	Yes	2-yr Vascular Fellowship	Both 3-yr/6-yr programs	Integrated Heart and Vasc Center	NCI Comprehensive Cancer Center	Science/Research Division Present	General Surgery	Trauma/CC	MD	0	0	0	0	No NIH Funding	Assistant Professor	Traditional Rank	Assistant Professor	No title	Male	Other	Other than 10 MCF in division	Other than 20 MCF in division	Other than 40 MCF in division
Neither advanced fellowships	Both, 2-yr fellowship/Integrated residency	Yes	2-yr Vascular Fellowship	Both 3-yr/6-yr programs	Integrated Heart and Vasc Center	NCI Comprehensive Cancer Center	Science/Research Division Present	General Surgery	Trauma/CC	MD	1	0	0	0	No NIH Funding	Assistant Professor	Traditional Rank	Assistant Professor	No title	Female	Other	Other than 10 MCF in division	Other than 20 MCF in division	Other than 40 MCF in division
Neither advanced fellowships	Both, 2-yr fellowship/Integrated residency	Yes	2-yr Vascular Fellowship	Both 3-yr/6-yr programs	Integrated Heart and Vasc Center	NCI Comprehensive Cancer Center	Science/Research Division Present	General Surgery	Trauma/CC	MD	10	76	40	4	No NIH Funding	Associate Professor	Traditional Rank	Associate Professor	No title	Male	Other	Other than 10 MCF in division	Other than 20 MCF in division	Other than 40 MCF in division
Neither advanced fellowships	Both, 2-yr fellowship/Integrated residency	Yes	2-yr Vascular Fellowship	Both 3-yr/6-yr programs	Integrated Heart and Vasc Center	NCI Comprehensive Cancer Center	Science/Research Division Present	General Surgery	Trauma/CC	MD	2	14	7	2	No NIH Funding	Associate Professor	Traditional Rank	Associate Professor	No title	Male	Other	Other than 10 MCF in division	Other than 20 MCF in division	Other than 40 MCF in division
Neither advanced fellowships	Both, 2-yr fellowship/Integrated residency	Yes	2-yr Vascular Fellowship	Both 3-yr/6-yr programs	Integrated Heart and Vasc Center	NCI Comprehensive Cancer Center	Science/Research Division Present	General Surgery	Surgical Oncology	MD	9	50	40	5	No NIH Funding	Assistant Professor	Traditional Rank	Assistant Professor	No title	Female	Other	Other than 10 MCF in division	Other than 20 MCF in division	Other than 40 MCF in division
Neither advanced fellowships	Both, 2-yr fellowship/Integrated residency	Yes	2-yr Vascular Fellowship	Both 3-yr/6-yr programs	Integrated Heart and Vasc Center	NCI Comprehensive Cancer Center	Science/Research Division Present	General Surgery	Trauma/CC	MD	10	53	39	4	No NIH Funding	Associate Professor	Traditional Rank	Associate Professor	No title	Male	Other	Other than 10 MCF in division	Other than 20 MCF in division	Other than 40 MCF in division
Neither advanced fellowships	Both, 2-yr fellowship/Integrated residency	Yes	2-yr Vascular Fellowship	Both 3-yr/6-yr programs	Integrated Heart and Vasc Center	NCI Comprehensive Cancer Center	Science/Research Division Present	General Surgery	Surgical Oncology	MD	5	291	33	5	No NIH Funding	Assistant Professor	Traditional Rank	Assistant Professor	No title	Male	Other	Other than 10 MCF in division	Other than 20 MCF in division	Other than 40 MCF in division
Neither advanced fellowships	Both, 2-yr fellowship/Integrated residency	Yes	2-yr Vascular Fellowship	Both 3-yr/6-yr programs	Integrated Heart and Vasc Center	NCI Comprehensive Cancer Center	Science/Research Division Present	General Surgery	Surgical Oncology	MD	105	2203	977	24	No NIH Funding	Professor	Traditional Rank	Professor	No title	Female	Other	Other than 10 MCF in division	Other than 20 MCF in division	Other than 40 MCF in division
Neither advanced fellowships	Both, 2-yr fellowship/Integrated residency	Yes	2-yr Vascular Fellowship	Both 3-yr/6-yr programs	Integrated Heart and Vasc Center	NCI Comprehensive Cancer Center	Science/Research Division Present	General Surgery	Trauma/CC	MD	4	3	3	1	No NIH Funding	Assistant Professor	Traditional Rank	Assistant Professor	No title	Female	Other	Other than 10 MCF in division	Other than 20 MCF in division	Other than 40 MCF in division
Neither advanced fellowships	Both, 2-yr fellowship/Integrated residency	Yes	2-yr Vascular Fellowship	Both 3-yr/6-yr programs	Integrated Heart and Vasc Center	NCI Comprehensive Cancer Center	Science/Research Division Present	General Surgery	MIS/GI/General Surgery	MD, PhD	46	967	162	13	NIH Funding R01, P01	Associate Professor	Traditional Rank	Associate Professor	No title	Female	Other	Other than 10 MCF in division	Other than 20 MCF in division	Other than 40 MCF in division
Neither advanced fellowships	Both, 2-yr fellowship/Integrated residency	Yes	2-yr Vascular Fellowship	Both 3-yr/6-yr programs	Integrated Heart and Vasc Center	NCI Comprehensive Cancer Center	Science/Research Division Present	General Surgery	Trauma/CC	MD	0	0	0	0	No NIH Funding	Assistant Professor	Traditional Rank	Assistant Professor	No title	Male	Other	Other than 10 MCF in division	Other than 20 MCF in division	Other than 40 MCF in division
Neither advanced fellowships	Both, 2-yr fellowship/Integrated residency	Yes	2-yr Vascular Fellowship	Both 3-yr/6-yr programs	Integrated Heart and Vasc Center	NCI Comprehensive Cancer Center	Science/Research Division Present	General Surgery	Trauma/CC	MD	20	149	58	6	No NIH Funding	Associate Professor	Traditional Rank	Associate Professor	No title	Male	Other	Other than 10 MCF in division	Other than 20 MCF in division	Other than 40 MCF in division
Neither advanced fellowships	Both, 2-yr fellowship/Integrated residency	Yes	2-yr Vascular Fellowship	Both 3-yr/6-yr programs	Integrated Heart and Vasc Center	NCI Comprehensive Cancer Center	Science/Research Division Present	General Surgery	Trauma/CC	MD	15	15	14	2	No NIH Funding	Assistant Professor	Traditional Rank	Assistant Professor	No title	Female	Other	Other than 10 MCF in division	Other than 20 MCF in division	Other than 40 MCF in division
Neither advanced fellowships	Both, 2-yr fellowship/Integrated residency	Yes	2-yr Vascular Fellowship	Both 3-yr/6-yr programs	Integrated Heart and Vasc Center	NCI Comprehensive Cancer Center	Science/Research Division Present	General Surgery	Surgical Oncology	MD	2	1	1	1	No NIH Funding	Assistant Professor	Traditional Rank	Assistant Professor	No title	Female	Other	Other than 10 MCF in division	Other than 20 MCF in division	Other than 40 MCF in division
Neither advanced fellowships	Both, 2-yr fellowship/Integrated residency	Yes	2-yr Vascular Fellowship	Both 3-yr/6-yr programs	Integrated Heart and Vasc Center	NCI Comprehensive Cancer Center	Science/Research Division Present	General Surgery	MIS/GI/General Surgery	MD	103	3227	615	24	No NIH Funding	Associate Professor	Traditional Rank	Associate Professor, Division Chief	Division Chief or Director	Male	Other	Other than 10 MCF in division	Other than 20 MCF in division	Other than 40 MCF in division
Neither advanced fellowships	Both, 2-yr fellowship/Integrated residency	Yes	2-yr Vascular Fellowship	Both 3-yr/6-yr programs	Integrated Heart and Vasc Center	NCI Comprehensive Cancer Center	Science/Research Division Present	General Surgery	Trauma/CC	MD	0	0	0	0	No NIH Funding	Assistant Professor	Traditional Rank	Assistant Professor	No title	Male	Other	Other than 10 MCF in division	Other than 20 MCF in division	Other than 40 MCF in division
Neither advanced fellowships	Both, 2-yr fellowship/Integrated residency	Yes	2-yr Vascular Fellowship	Both 3-yr/6-yr programs	Integrated Heart and Vasc Center	NCI Comprehensive Cancer Center	Science/Research Division Present	General Surgery	Surgical Oncology	MD	20	88	32	5	No NIH Funding	Assistant Professor	Traditional Rank	Assistant Professor	No title	Male	Other	Other than 10 MCF in division	Other than 20 MCF in division	Other than 40 MCF in division
Neither advanced fellowships	Both, 2-yr fellowship/Integrated residency	Yes	2-yr Vascular Fellowship	Both 3-yr/6-yr programs	Integrated Heart and Vasc Center	NCI Comprehensive Cancer Center	Science/Research Division Present	General Surgery	Surgical Oncology	MD, PhD	52	1063	208	15	NIH Funding non R01 - K grant, T-32	Associate Professor	Traditional Rank	Associate Professor	No title	Male	Other	Other than 10 MCF in division	Other than 20 MCF in division	Other than 40 MCF in division
Neither advanced fellowships	Both, 2-yr fellowship/Integrated residency	Yes	2-yr Vascular Fellowship	Both 3-yr/6-yr programs	Integrated Heart and Vasc Center	NCI Comprehensive Cancer Center	Science/Research Division Present	General Surgery	MIS/GI/General Surgery	MD	10	166	80	4	No NIH Funding	Assistant Professor	Traditional Rank	Assistant Professor	No title	Male	Other	Other than 10 MCF in division	Other than 20 MCF in division	Other than 40 MCF in division
Neither advanced fellowships	Both, 2-yr fellowship/Integrated residency	Yes	2-yr Vascular Fellowship	Both 3-yr/6-yr programs	Integrated Heart and Vasc Center	NCI Comprehensive Cancer Center	Science/Research Division Present	General Surgery	Trauma/CC	MD	6	164	100	4	No NIH Funding	Associate Professor	Traditional Rank	Associate Professor	No title	Male	Other	Other than 10 MCF in division	Other than 20 MCF in division	Other than 40 MCF in division
Neither advanced fellowships	Both, 2-yr fellowship/Integrated residency	Yes	2-yr Vascular Fellowship	Both 3-yr/6-yr programs	Integrated Heart and Vasc Center	NCI Comprehensive Cancer Center	Science/Research Division Present	General Surgery	Surgical Oncology	MD	147	6577	1323	15	NIH Funding non R01 - K grant, T-32	Professor	Traditional Rank	Professor	No title	Male	10 best faculty	Other than 10 MCF in division	Other than 20 MCF in division	40 Most Cited Faculty in Division
Neither advanced fellowships	Both, 2-yr fellowship/Integrated residency	Yes	2-yr Vascular Fellowship	Both 3-yr/6-yr programs	Integrated Heart and Vasc Center	NCI Comprehensive Cancer Center	Science/Research Division Present	General Surgery	MIS/GI/General Surgery	MD	298	7926	1714	42	NIH Funding non R01 - K grant, T-32	Professor	Traditional Rank	Professor	No title	Male	10 best faculty	Other than 10 MCF in division	Other than 20 MCF in division	40 Most Cited Faculty in Division
Neither advanced fellowships	Both, 2-yr fellowship/Integrated residency	Yes	2-yr Vascular Fellowship	Both 3-yr/6-yr programs	Integrated Heart and Vasc Center	NCI Comprehensive Cancer Center	Science/Research Division Present	General Surgery	MIS/GI/General Surgery	MD	7	26	26	4	No NIH Funding	Assistant Professor	Traditional Rank	Assistant Professor	No title	Male	Other	Other than 10 MCF in division	Other than 20 MCF in division	Other than 40 MCF in division
Neither advanced fellowships	Both, 2-yr fellowship/Integrated residency	Yes	2-yr Vascular Fellowship	Both 3-yr/6-yr programs	Integrated Heart and Vasc Center	NCI Comprehensive Cancer Center	Science/Research Division Present	General Surgery	MIS/GI/General Surgery	MD	23	692	150	12	No NIH Funding	Assistant Professor	Traditional Rank	Assistant Professor	No title	Male	Other	Other than 10 MCF in division	Other than 20 MCF in division	Other than 40 MCF in division
Neither advanced fellowships	Both, 2-yr fellowship/Integrated residency	Yes	2-yr Vascular Fellowship	Both 3-yr/6-yr programs	Integrated Heart and Vasc Center	NCI Comprehensive Cancer Center	Science/Research Division Present	General Surgery	MIS/GI/General Surgery	MD	17	274	112	36	No NIH Funding	Assistant Professor	Traditional Rank	Assistant Professor, Section Chief	Division Chief or Director	Male	Other	Other than 10 MCF in division	Other than 20 MCF in division	Other than 40 MCF in division
Neither advanced fellowships	Both, 2-yr fellowship/Integrated residency	Yes	2-yr Vascular Fellowship	Both 3-yr/6-yr programs	Integrated Heart and Vasc Center	NCI Comprehensive Cancer Center	Science/Research Division Present	General Surgery	Trauma/CC	MD	0	0	0	0	No NIH Funding	Assistant Professor	Traditional Rank	Assistant Professor	No title	Male	Other	Other than 10 MCF in division	Other than 20 MCF in division	Other than 40 MCF in division
Neither advanced fellowships	Both, 2-yr fellowship/Integrated residency	Yes	2-yr Vascular Fellowship	Both 3-yr/6-yr programs	Integrated Heart and Vasc Center	NCI Comprehensive Cancer Center	Science/Research Division Present	General Surgery	Surgical Oncology	MD	126	2573	1192	23	No NIH Funding	Professor	Traditional Rank	Professor, Director Endocrine	Division Chief or Director	Female	Other	Other than 10 MCF in division	Other than 20 MCF in division	Other than 40 MCF in division
Neither advanced fellowships	Both, 2-yr fellowship/Integrated residency	Yes	2-yr Vascular Fellowship	Both 3-yr/6-yr programs	Integrated Heart and Vasc Center	NCI Comprehensive Cancer Center	Science/Research Division Present	General Surgery	Trauma/CC	MD	66	461	213	11	No NIH Funding	Associate Professor	Traditional Rank	Associate Professor	No title	Male	Other	Other than 10 MCF in division	Other than 20 MCF in division	Other than 40 MCF in division
Neither advanced fellowships	Both, 2-yr fellowship/Integrated residency	Yes	2-yr Vascular Fellowship	Both 3-yr/6-yr programs	Integrated Heart and Vasc Center	NCI Comprehensive Cancer Center	Science/Research Division Present	General Surgery	Surgical Oncology	MD	22	410	131	10	NIH Funding non R01 - K grant, T-32	Assistant Professor	Traditional Rank	Assistant Professor	No title	Male	Other	Other than 10 MCF in division	Other than 20 MCF in division	Other than 40 MCF in division
Neither advanced fellowships	Both, 2-yr fellowship/Integrated residency	Yes	2-yr Vascular Fellowship	Both 3-yr/6-yr programs	Integrated Heart and Vasc Center	NCI Comprehensive Cancer Center	Science/Research Division Present	General Surgery	Surgical Oncology	MD	291	10506	2256	30	NIH Funding R01, P01	Professor	Traditional Rank	Professor	No title	Male	10 best faculty	Other than 10 MCF in division	20 Most Cited Faculty in Division	40 Most Cited Faculty in Division
Neither advanced fellowships	Both, 2-yr fellowship/Integrated residency	Yes	2-yr Vascular Fellowship	Both 3-yr/6-yr programs	Integrated Heart and Vasc Center	NCI Comprehensive Cancer Center	Science/Research Division Present	General Surgery	Trauma/CC	MD	23	189	125	5	No NIH Funding	Associate Professor	Traditional Rank	Associate Professor	No title	Male	Other	Other than 10 MCF in division	Other than 20 MCF in division	Other than 40 MCF in division
Neither advanced fellowships	Both, 2-yr fellowship/Integrated residency	Yes	2-yr Vascular Fellowship	Both 3-yr/6-yr programs	Integrated Heart and Vasc Center	NCI Comprehensive Cancer Center	Science/Research Division Present	General Surgery	Trauma/CC	MD	2	13	13	2	No NIH Funding	Assistant Professor	Traditional Rank	Assistant Professor	No title	Female	Other	Other than 10 MCF in division	Other than 20 MCF in division	Other than 40 MCF in division
Neither advanced fellowships	Both, 2-yr fellowship/Integrated residency	Yes	2-yr Vascular Fellowship	Both 3-yr/6-yr programs	Integrated Heart and Vasc Center	NCI Comprehensive Cancer Center	Science/Research Division Present	General Surgery	MIS/GI/General Surgery	MD	17	598	300	9	No NIH Funding	Assistant Professor	Traditional Rank	Assistant Professor	No title	Female	Other	Other than 10 MCF in division	Other than 20 MCF in division	Other than 40 MCF in division
Neither advanced fellowships	Both, 2-yr fellowship/Integrated residency	Yes	2-yr Vascular Fellowship	Both 3-yr/6-yr programs	Integrated Heart and Vasc Center	NCI Comprehensive Cancer Center	Science/Research Division Present	General Surgery	Trauma/CC	MD	6	0	0	0	No NIH Funding	Assistant Professor	Traditional Rank	Assistant Professor	No title	Female	Other	Other than 10 MCF in division	Other than 20 MCF in division	Other than 40 MCF in division
Neither advanced fellowships	Both, 2-yr fellowship/Integrated residency	Yes	2-yr Vascular Fellowship	Both 3-yr/6-yr programs	Integrated Heart and Vasc Center	NCI Comprehensive Cancer Center	Science/Research Division Present	General Surgery	MIS/GI/General Surgery	MD	60	1140	311	18	NIH Funding non R01 - K grant, T-32	Associate Professor	Traditional Rank	Associate Professor	No title	Male	Other	Other than 10 MCF in division	Other than 20 MCF in division	Other than 40 MCF in division
Neither advanced fellowships	Both, 2-yr fellowship/Integrated residency	Yes	2-yr Vascular Fellowship	Both 3-yr/6-yr programs	Integrated Heart and Vasc Center	NCI Comprehensive Cancer Center	Science/Research Division Present	General Surgery	Surgical Oncology	MD	226	5345	1523	38	NIH Funding non R01 - K grant, T-32	Professor	Traditional Rank	Professor, Division Chief	Division Chief or Director	Male	Other	Other than 10 MCF in division	Other than 20 MCF in division	Other than 40 MCF in division
Neither advanced fellowships	Both, 2-yr fellowship/Integrated residency	Yes	2-yr Vascular Fellowship	Both 3-yr/6-yr programs	Integrated Heart and Vasc Center	NCI Comprehensive Cancer Center	Science/Research Division Present	General Surgery	Trauma/CC	MD	53	793	185	14	No NIH Funding	Associate Professor	Traditional Rank	Associate Professor, Chief	Division Chief or Director	Male	Other	Other than 10 MCF in division	Other than 20 MCF in division	Other than 40 MCF in division
Neither advanced fellowships	Both, 2-yr fellowship/Integrated residency	Yes	2-yr Vascular Fellowship	Both 3-yr/6-yr programs	Integrated Heart and Vasc Center	NCI Comprehensive Cancer Center	Science/Research Division Present	General Surgery	Surgical Oncology	MD	47	554	201	10	NIH Funding non R01 - K grant, T-32	Professor	Traditional Rank	Medical Instructor	Division Chief or Director	Male	Other	Other than 10 MCF in division	Other than 20 MCF in division	Other than 40 MCF in division
Neither advanced fellowships	Both, 2-yr fellowship/Integrated residency	Yes	2-yr Vascular Fellowship	Both 3-yr/6-yr programs	Integrated Heart and Vasc Center	NCI Comprehensive Cancer Center	Science/Research Division Present	General Surgery	Surgical Oncology	MD	0	0			NIH Funding non R01 - K grant, T-32	Associate Professor	Traditional Rank	Associate Professor	No title	Female	Other	Other than 10 MCF in division	Other than 20 MCF in division	Other than 40 MCF in division
Neither advanced fellowships	Both, 2-yr fellowship/Integrated residency	Yes	2-yr Vascular Fellowship	Both 3-yr/6-yr programs	Integrated Heart and Vasc Center	NCI Comprehensive Cancer Center	Science/Research Division Present	General Surgery	Trauma/CC	MD	0	0	0	0	No NIH Funding	Assistant Professor	Traditional Rank	Assistant Professor	No title	Female	Other	Other than 10 MCF in division	Other than 20 MCF in division	Other than 40 MCF in division
Neither advanced fellowships	Both, 2-yr fellowship/Integrated residency	Yes	2-yr Vascular Fellowship	Both 3-yr/6-yr programs	Integrated Heart and Vasc Center	NCI Comprehensive Cancer Center	Science/Research Division Present	General Surgery	MIS/GI/General Surgery	MD	8	222	91	7	No NIH Funding	Assistant Professor	Traditional Rank	Assistant Professor	No title	Male	Other	Other than 10 MCF in division	Other than 20 MCF in division	Other than 40 MCF in division
Neither advanced fellowships	Both, 2-yr fellowship/Integrated residency	Yes	2-yr Vascular Fellowship	Both 3-yr/6-yr programs	Integrated Heart and Vasc Center	NCI Comprehensive Cancer Center	Science/Research Division Present	General Surgery	Surgical Oncology	MD	18	461	92	5	No NIH Funding	Assistant Professor	Traditional Rank	Assistant Professor	No title	Male	Other	Other than 10 MCF in division	Other than 20 MCF in division	Other than 40 MCF in division
Neither advanced fellowships	Both, 2-yr fellowship/Integrated residency	Yes	2-yr Vascular Fellowship	Both 3-yr/6-yr programs	Integrated Heart and Vasc Center	NCI Comprehensive Cancer Center	Science/Research Division Present	Vascular	Vascular	MD	36	459	157	12	No NIH Funding	Associate Professor	Traditional Rank	Associate Professor	No title	Male	Other	Other than 10 MCF in division	Other than 20 MCF in division	Other than 40 MCF in division
Neither advanced fellowships	Both, 2-yr fellowship/Integrated residency	Yes	2-yr Vascular Fellowship	Both 3-yr/6-yr programs	Integrated Heart and Vasc Center	NCI Comprehensive Cancer Center	Science/Research Division Present	Vascular	Vascular	MD	19	304	192	8	No NIH Funding	Assistant Professor	Traditional Rank	Assistant Professor	No title	Male	Other	Other than 10 MCF in division	Other than 20 MCF in division	Other than 40 MCF in division
Neither advanced fellowships	Both, 2-yr fellowship/Integrated residency	Yes	2-yr Vascular Fellowship	Both 3-yr/6-yr programs	Integrated Heart and Vasc Center	NCI Comprehensive Cancer Center	Science/Research Division Present	Vascular	Vascular	MD	150	2722	527	18	No NIH Funding	Professor	Traditional Rank	Professor, Assistant Chief	Division Chief or Director	Male	Other	Other than 10 MCF in division	Other than 20 MCF in division	40 Most Cited Faculty in Division
Neither advanced fellowships	Both, 2-yr fellowship/Integrated residency	Yes	2-yr Vascular Fellowship	Both 3-yr/6-yr programs	Integrated Heart and Vasc Center	NCI Comprehensive Cancer Center	Science/Research Division Present	Vascular	Vascular	MD	37	699	158	16	No NIH Funding	Associate Professor	Traditional Rank	Associate Professor	No title	Female	Other	Other than 10 MCF in division	Other than 20 MCF in division	Other than 40 MCF in division
Neither advanced fellowships	Both, 2-yr fellowship/Integrated residency	Yes	2-yr Vascular Fellowship	Both 3-yr/6-yr programs	Integrated Heart and Vasc Center	NCI Comprehensive Cancer Center	Science/Research Division Present	Transplant	Transplant	MD	33	1250	183	10	NIH Funding non R01 - K grant, T-32	Associate Professor	Traditional Rank	Associate Professor	No title	Male	Other	Other than 10 MCF in division	Other than 20 MCF in division	Other than 40 MCF in division
Neither advanced fellowships	Both, 2-yr fellowship/Integrated residency	Yes	2-yr Vascular Fellowship	Both 3-yr/6-yr programs	Integrated Heart and Vasc Center	NCI Comprehensive Cancer Center	Science/Research Division Present	Transplant	Transplant	MD	59	1934	216	16	No NIH Funding	Associate Professor	Traditional Rank	Associate Professor	No title	Male	Other	Other than 10 MCF in division	Other than 20 MCF in division	Other than 40 MCF in division
Neither advanced fellowships	Both, 2-yr fellowship/Integrated residency	Yes	2-yr Vascular Fellowship	Both 3-yr/6-yr programs	Integrated Heart and Vasc Center	NCI Comprehensive Cancer Center	Science/Research Division Present	Transplant	Transplant	MD	47	872	453	16	No NIH Funding	Associate Professor	Traditional Rank	Associate Professor	No title	Male	Other	Other than 10 MCF in division	Other than 20 MCF in division	Other than 40 MCF in division
Neither advanced fellowships	Both, 2-yr fellowship/Integrated residency	Yes	2-yr Vascular Fellowship	Both 3-yr/6-yr programs	Integrated Heart and Vasc Center	NCI Comprehensive Cancer Center	Science/Research Division Present	Transplant	Transplant	MD	134	2720	727	30	No NIH Funding	Professor	Traditional Rank	Division Chief, Professor	Division Chief or Director	Female	Other	Other than 10 MCF in division	Other than 20 MCF in division	Other than 40 MCF in division
Neither advanced fellowships	Both, 2-yr fellowship/Integrated residency	Yes	2-yr Vascular Fellowship	Both 3-yr/6-yr programs	Integrated Heart and Vasc Center	NCI Comprehensive Cancer Center	Science/Research Division Present	Transplant	Transplant	MD	7	28	25	3	No NIH Funding	Assistant Professor	Traditional Rank	Assistant Professor	No title	Male	Other	Other than 10 MCF in division	Other than 20 MCF in division	Other than 40 MCF in division
Hand fellowships	Both, 2-yr fellowship/Integrated residency	Yes	Both 2-yr/5-yr programs	Both 3-yr/6-yr programs	Integrated Heart and Vasc Center	NCI Comprehensive Cancer Center	No research division	Uncoded	Uncoded	MD	171	4293	1039	38	NIH Funding R01, P01	Professor	Traditional Rank	Professor	No title	Male	Other	Other than 10 MCF in division	20 Most Cited Faculty in Division	40 Most Cited Faculty in Division
Hand fellowships	Both, 2-yr fellowship/Integrated residency	Yes	Both 2-yr/5-yr programs	Both 3-yr/6-yr programs	Integrated Heart and Vasc Center	NCI Comprehensive Cancer Center	No research division	Uncoded	Uncoded	MD	120	2709	719	30	NIH Funding R01, P01	Professor	Traditional Rank	Professor, Division Chief	Division Chief or Director	Male	Other	Other than 10 MCF in division	Other than 20 MCF in division	40 Most Cited Faculty in Division
Hand fellowships	Both, 2-yr fellowship/Integrated residency	Yes	Both 2-yr/5-yr programs	Both 3-yr/6-yr programs	Integrated Heart and Vasc Center	NCI Comprehensive Cancer Center	No research division	Uncoded	Uncoded	MD	120	2272	513	25	NIH Funding R01, P01	Unknown	Traditional Rank	Unknwn	Uncoded	Male	Other	Other than 10 MCF in division	Other than 20 MCF in division	Other than 40 MCF in division
Hand fellowships	Both, 2-yr fellowship/Integrated residency	Yes	Both 2-yr/5-yr programs	Both 3-yr/6-yr programs	Integrated Heart and Vasc Center	NCI Comprehensive Cancer Center	No research division	Uncoded	Uncoded	MD	171	4293	1039	38	NIH Funding R01, P01	Professor	Traditional Rank	Professor	No title	Male	Other	Other than 10 MCF in division	20 Most Cited Faculty in Division	40 Most Cited Faculty in Division
Hand fellowships	Both, 2-yr fellowship/Integrated residency	Yes	Both 2-yr/5-yr programs	Both 3-yr/6-yr programs	Integrated Heart and Vasc Center	NCI Comprehensive Cancer Center	No research division	Uncoded	Uncoded	MD	120	2709	719	30	NIH Funding R01, P01	Professor	Traditional Rank	Professor, Division Chief	Division Chief or Director	Male	Other	Other than 10 MCF in division	Other than 20 MCF in division	Other than 40 MCF in division
Hand fellowships	Both, 2-yr fellowship/Integrated residency	Yes	Both 2-yr/5-yr programs	Both 3-yr/6-yr programs	Integrated Heart and Vasc Center	NCI Comprehensive Cancer Center	No research division	Uncoded	Uncoded	MD	120	2272	513	25	NIH Funding R01, P01	Unknown	Traditional Rank	Unknwn	No title	Male	Other	Other than 10 MCF in division	Other than 20 MCF in division	Other than 40 MCF in division
Hand fellowships	Both, 2-yr fellowship/Integrated residency	Yes	Both 2-yr/5-yr programs	Both 3-yr/6-yr programs	Integrated Heart and Vasc Center	NCI Comprehensive Cancer Center	No research division	Pediatric Surgery	Pediatric Surgery	MD	70	1924	537	23	No NIH Funding	Assistant Professor	Traditional Rank	Assistant Professor	No title	Male	Other	Other than 10 MCF in division	Other than 20 MCF in division	Other than 40 MCF in division
Hand fellowships	Both, 2-yr fellowship/Integrated residency	Yes	Both 2-yr/5-yr programs	Both 3-yr/6-yr programs	Integrated Heart and Vasc Center	NCI Comprehensive Cancer Center	No research division	Pediatric Surgery	Pediatric Surgery	MD	62	881	304	18	No NIH Funding	Associate Professor	Traditional Rank	Associate Professor	No title	Female	Other	Other than 10 MCF in division	Other than 20 MCF in division	Other than 40 MCF in division
Hand fellowships	Both, 2-yr fellowship/Integrated residency	Yes	Both 2-yr/5-yr programs	Both 3-yr/6-yr programs	Integrated Heart and Vasc Center	NCI Comprehensive Cancer Center	No research division	Pediatric Surgery	Pediatric Surgery	MD	157	4048	846	35	NIH Funding R01, P01	Professor	Traditional Rank	Professor	No title	Male	Other	Other than 10 MCF in division	Other than 20 MCF in division	40 Most Cited Faculty in Division
Hand fellowships	Both, 2-yr fellowship/Integrated residency	Yes	Both 2-yr/5-yr programs	Both 3-yr/6-yr programs	Integrated Heart and Vasc Center	NCI Comprehensive Cancer Center	No research division	Pediatric Surgery	Pediatric Surgery	MD	126	3921	1228	35	NIH Funding R01, P01	Professor	Traditional Rank	Professor	No title	Male	Other	Other than 10 MCF in division	Other than 20 MCF in division	40 Most Cited Faculty in Division
Hand fellowships	Both, 2-yr fellowship/Integrated residency	Yes	Both 2-yr/5-yr programs	Both 3-yr/6-yr programs	Integrated Heart and Vasc Center	NCI Comprehensive Cancer Center	No research division	Pediatric Surgery	Pediatric Surgery	MD	26	517		11	NIH Funding R01, P01	Assistant Professor	Traditional Rank	Assistant Professor	No title	Male	Other	Other than 10 MCF in division	Other than 20 MCF in division	Other than 40 MCF in division
Hand fellowships	Both, 2-yr fellowship/Integrated residency	Yes	Both 2-yr/5-yr programs	Both 3-yr/6-yr programs	Integrated Heart and Vasc Center	NCI Comprehensive Cancer Center	No research division	Pediatric Surgery	Pediatric Surgery	MD	70	1924	537	23	NIH Funding R01, P01	Assistant Professor	Traditional Rank	Assistant Professor	No title	Male	Other	Other than 10 MCF in division	Other than 20 MCF in division	Other than 40 MCF in division
Hand fellowships	Both, 2-yr fellowship/Integrated residency	Yes	Both 2-yr/5-yr programs	Both 3-yr/6-yr programs	Integrated Heart and Vasc Center	NCI Comprehensive Cancer Center	No research division	Pediatric Surgery	Pediatric Surgery	MD	62	881	304	18	No NIH Funding	Associate Professor	Traditional Rank	Associate Professor	No title	Female	Other	Other than 10 MCF in division	Other than 20 MCF in division	Other than 40 MCF in division
Hand fellowships	Both, 2-yr fellowship/Integrated residency	Yes	Both 2-yr/5-yr programs	Both 3-yr/6-yr programs	Integrated Heart and Vasc Center	NCI Comprehensive Cancer Center	No research division	Pediatric Surgery	Pediatric Surgery	MD	157	4048	846	35	NIH Funding R01, P01	Professor	Traditional Rank	Professor	No title	Male	Other	Other than 10 MCF in division	Other than 20 MCF in division	40 Most Cited Faculty in Division
Hand fellowships	Both, 2-yr fellowship/Integrated residency	Yes	Both 2-yr/5-yr programs	Both 3-yr/6-yr programs	Integrated Heart and Vasc Center	NCI Comprehensive Cancer Center	No research division	Pediatric Surgery	Pediatric Surgery	MD	126	3921	1228	35	NIH Funding R01, P01	Professor	Traditional Rank	Professor	No title	Male	Other	Other than 10 MCF in division	Other than 20 MCF in division	40 Most Cited Faculty in Division
Hand fellowships	Both, 2-yr fellowship/Integrated residency	Yes	Both 2-yr/5-yr programs	Both 3-yr/6-yr programs	Integrated Heart and Vasc Center	NCI Comprehensive Cancer Center	No research division	Pediatric Surgery	Pediatric Surgery	MD	254	155	49	5	No NIH Funding	Assistant Professor	Traditional Rank	Assistant Professor	No title	Female	Other	Other than 10 MCF in division	Other than 20 MCF in division	Other than 40 MCF in division
Hand fellowships	Both, 2-yr fellowship/Integrated residency	Yes	Both 2-yr/5-yr programs	Both 3-yr/6-yr programs	Integrated Heart and Vasc Center	NCI Comprehensive Cancer Center	No research division	Pediatric Surgery	Pediatric Surgery	MD	26	562		14	No NIH Funding	Assistant Professor	Traditional Rank	Assistant Professor	No title	Female	Other	Other than 10 MCF in division	Other than 20 MCF in division	Other than 40 MCF in division
Hand fellowships	Both, 2-yr fellowship/Integrated residency	Yes	Both 2-yr/5-yr programs	Both 3-yr/6-yr programs	Integrated Heart and Vasc Center	NCI Comprehensive Cancer Center	No research division	Pediatric Surgery	Pediatric Surgery	MD	24	1052	381	16	NIH Funding R01, P01	Assistant Professor	Traditional Rank	Assistant Professor	No title	Male	Other	Other than 10 MCF in division	Other than 20 MCF in division	Other than 40 MCF in division
Hand fellowships	Both, 2-yr fellowship/Integrated residency	Yes	Both 2-yr/5-yr programs	Both 3-yr/6-yr programs	Integrated Heart and Vasc Center	NCI Comprehensive Cancer Center	No research division	Pediatric Surgery	Pediatric Surgery	MD	34	746	200	16	NIH Funding R01, P01	Assistant Professor	Traditional Rank	Assistant Professor	No title	Male	Other	Other than 10 MCF in division	Other than 20 MCF in division	Other than 40 MCF in division
Hand fellowships	Both, 2-yr fellowship/Integrated residency	Yes	Both 2-yr/5-yr programs	Both 3-yr/6-yr programs	Integrated Heart and Vasc Center	NCI Comprehensive Cancer Center	No research division	Pediatric Surgery	Pediatric Surgery	MD	3	10	8	1	NIH Funding R01, P01	Assistant Professor	Traditional Rank	Assistant Professor	No title	Male	Other	Other than 10 MCF in division	Other than 20 MCF in division	Other than 40 MCF in division
Hand fellowships	Both, 2-yr fellowship/Integrated residency	Yes	Both 2-yr/5-yr programs	Both 3-yr/6-yr programs	Integrated Heart and Vasc Center	NCI Comprehensive Cancer Center	No research division	Pediatric Surgery	Pediatric Surgery	MD	52	581	57	13	NIH Funding R01, P01	Assistant Professor	Traditional Rank	Assistant Professor	No title	Male	Other	Other than 10 MCF in division	Other than 20 MCF in division	Other than 40 MCF in division
Hand fellowships	Both, 2-yr fellowship/Integrated residency	Yes	Both 2-yr/5-yr programs	Both 3-yr/6-yr programs	Integrated Heart and Vasc Center	NCI Comprehensive Cancer Center	No research division	General Surgery	MIS/GI/General Surgery	MD	636	26315	6293	87	NIH Funding R01, P01	Professor	Traditional Rank	Professor, Chairman	Division Chief or Director	Male	10 best faculty	10 Most Cited Faculty in Division	20 Most Cited Faculty in Division	40 Most Cited Faculty in Division
Hand fellowships	Both, 2-yr fellowship/Integrated residency	Yes	Both 2-yr/5-yr programs	Both 3-yr/6-yr programs	Integrated Heart and Vasc Center	NCI Comprehensive Cancer Center	No research division	General Surgery	Trauma/CC	MD	49	764	277	14	NIH Funding R01, P01	Associate Professor	Traditional Rank	Associate Professor	No title	Male	Other	Other than 10 MCF in division	Other than 20 MCF in division	Other than 40 MCF in division
Hand fellowships	Both, 2-yr fellowship/Integrated residency	Yes	Both 2-yr/5-yr programs	Both 3-yr/6-yr programs	Integrated Heart and Vasc Center	NCI Comprehensive Cancer Center	No research division	General Surgery	Trauma/CC	MD	208	5461	1166	34	NIH Funding R01, P01	Professor	Traditional Rank	Professor	No title	Male	Other	Other than 10 MCF in division	20 Most Cited Faculty in Division	40 Most Cited Faculty in Division
Hand fellowships	Both, 2-yr fellowship/Integrated residency	Yes	Both 2-yr/5-yr programs	Both 3-yr/6-yr programs	Integrated Heart and Vasc Center	NCI Comprehensive Cancer Center	No research division	Transplant	Transplant	MD	69	2402	472	22	NIH Funding R01, P01	Professor	Traditional Rank	Professor	No title	Male	Other	Other than 10 MCF in division	Other than 20 MCF in division	Other than 40 MCF in division
Hand fellowships	Both, 2-yr fellowship/Integrated residency	Yes	Both 2-yr/5-yr programs	Both 3-yr/6-yr programs	Integrated Heart and Vasc Center	NCI Comprehensive Cancer Center	No research division	Transplant	Transplant	MD	66	1090	334	22	No NIH Funding	Assistant Professor	Traditional Rank	Assistant Professor	No title	Male	Other	Other than 10 MCF in division	Other than 20 MCF in division	Other than 40 MCF in division
Hand fellowships	Both, 2-yr fellowship/Integrated residency	Yes	Both 2-yr/5-yr programs	Both 3-yr/6-yr programs	Integrated Heart and Vasc Center	NCI Comprehensive Cancer Center	No research division	Transplant	Transplant	MD	70	1922	535	23	No NIH Funding	Assistant Professor	Traditional Rank	Assistant Professor, Director of Pediatric Transp	Division Chief or Director	Male	Other	Other than 10 MCF in division	Other than 20 MCF in division	Other than 40 MCF in division
Hand fellowships	Both, 2-yr fellowship/Integrated residency	Yes	Both 2-yr/5-yr programs	Both 3-yr/6-yr programs	Integrated Heart and Vasc Center	NCI Comprehensive Cancer Center	No research division	Transplant	Transplant	MD	69	2254	408	25	No NIH Funding	Associate Professor	Traditional Rank	Associate Professor	No title	Male	Other	Other than 10 MCF in division	Other than 20 MCF in division	Other than 40 MCF in division
Hand fellowships	Both, 2-yr fellowship/Integrated residency	Yes	Both 2-yr/5-yr programs	Both 3-yr/6-yr programs	Integrated Heart and Vasc Center	NCI Comprehensive Cancer Center	No research division	Transplant	Transplant	MD	538	12402	1752	48	NIH Funding R01, P01	Professor	Traditional Rank	Professor	No title	Male	10 best faculty	10 Most Cited Faculty in Division	20 Most Cited Faculty in Division	40 Most Cited Faculty in Division
Hand fellowships	Both, 2-yr fellowship/Integrated residency	Yes	Both 2-yr/5-yr programs	Both 3-yr/6-yr programs	Integrated Heart and Vasc Center	NCI Comprehensive Cancer Center	No research division	Transplant	Transplant	MD	46	830	381	13	No NIH Funding	Assistant Professor	Traditional Rank	Assistant Professor	No title	Male	Other	Other than 10 MCF in division	Other than 20 MCF in division	Other than 40 MCF in division
Hand fellowships	Both, 2-yr fellowship/Integrated residency	Yes	Both 2-yr/5-yr programs	Both 3-yr/6-yr programs	Integrated Heart and Vasc Center	NCI Comprehensive Cancer Center	No research division	Transplant	Transplant	MD	100	3089	716	25	No NIH Funding	Associate Professor	Traditional Rank	Associate Professor	No title	Male	Other	Other than 10 MCF in division	Other than 20 MCF in division	Other than 40 MCF in division
Hand fellowships	Both, 2-yr fellowship/Integrated residency	Yes	Both 2-yr/5-yr programs	Both 3-yr/6-yr programs	Integrated Heart and Vasc Center	NCI Comprehensive Cancer Center	No research division	Transplant	Transplant	MD	140	5128	1013	35	NIH Funding R01, P01	Professor	Traditional Rank	Professor, Director Pediatric Trasnplant	Division Chief or Director	Male	Other	Other than 10 MCF in division	Other than 20 MCF in division	Other than 40 MCF in division
Hand fellowships	Both, 2-yr fellowship/Integrated residency	Yes	Both 2-yr/5-yr programs	Both 3-yr/6-yr programs	Integrated Heart and Vasc Center	NCI Comprehensive Cancer Center	No research division	Transplant	Transplant	MD	89	5514	1445	32	No NIH Funding	Associate Professor	Traditional Rank	Associate Professor	No title	Male	10 best faculty	Other than 10 MCF in division	Other than 20 MCF in division	40 Most Cited Faculty in Division
Hand fellowships	Both, 2-yr fellowship/Integrated residency	Yes	Both 2-yr/5-yr programs	Both 3-yr/6-yr programs	Integrated Heart and Vasc Center	NCI Comprehensive Cancer Center	No research division	Transplant	Transplant	MD	11	330	53	7	No NIH Funding	Assistant Professor	Traditional Rank	Assistant Professor	No title	Male	Other	Other than 10 MCF in division	Other than 20 MCF in division	Other than 40 MCF in division
Hand fellowships	Both, 2-yr fellowship/Integrated residency	Yes	Both 2-yr/5-yr programs	Both 3-yr/6-yr programs	Integrated Heart and Vasc Center	NCI Comprehensive Cancer Center	No research division	Transplant	Transplant	MD	204	6081	1410	43	No NIH Funding	Professor	Traditional Rank	Professor, Director Pediatric Trasnplant	Division Chief or Director	Male	10 best faculty	Other than 10 MCF in division	Other than 20 MCF in division	40 Most Cited Faculty in Division
Hand fellowships	Both, 2-yr fellowship/Integrated residency	Yes	Both 2-yr/5-yr programs	Both 3-yr/6-yr programs	Integrated Heart and Vasc Center	NCI Comprehensive Cancer Center	No research division	Transplant	Transplant	MD	414	11308	1883	45	No NIH Funding	Professor	Traditional Rank	Professor, Director kidney-Panc	Division Chief or Director	Male	10 best faculty	Other than 10 MCF in division	20 Most Cited Faculty in Division	40 Most Cited Faculty in Division
Hand fellowships	Both, 2-yr fellowship/Integrated residency	Yes	Both 2-yr/5-yr programs	Both 3-yr/6-yr programs	Integrated Heart and Vasc Center	NCI Comprehensive Cancer Center	No research division	Transplant	Transplant	MD	49	716	148	8	No NIH Funding	Assistant Professor	Traditional Rank	Assistant Professor	No title	Male	Other	Other than 10 MCF in division	Other than 20 MCF in division	Other than 40 MCF in division
Hand fellowships	Both, 2-yr fellowship/Integrated residency	Yes	Both 2-yr/5-yr programs	Both 3-yr/6-yr programs	Integrated Heart and Vasc Center	NCI Comprehensive Cancer Center	No research division	Transplant	Transplant	MD	51	757	365	15	No NIH Funding	Assistant Professor	Traditional Rank	Assistant Professor	No title	Male	Other	Other than 10 MCF in division	Other than 20 MCF in division	Other than 40 MCF in division
Hand fellowships	Both, 2-yr fellowship/Integrated residency	Yes	Both 2-yr/5-yr programs	Both 3-yr/6-yr programs	Integrated Heart and Vasc Center	NCI Comprehensive Cancer Center	No research division	Transplant	Transplant	MD	22	113	60	6	No NIH Funding	Associate Professor	Traditional Rank	Associate Professor	No title	Male	Other	Other than 10 MCF in division	Other than 20 MCF in division	Other than 40 MCF in division
Hand fellowships	Both, 2-yr fellowship/Integrated residency	Yes	Both 2-yr/5-yr programs	Both 3-yr/6-yr programs	Integrated Heart and Vasc Center	NCI Comprehensive Cancer Center	No research division	Transplant	Transplant	MD, PhD	78	1424	424	24	No NIH Funding	Associate Professor	Traditional Rank	Associate Professor	No title	Male	Other	Other than 10 MCF in division	Other than 20 MCF in division	Other than 40 MCF in division
Hand fellowships	Both, 2-yr fellowship/Integrated residency	Yes	Both 2-yr/5-yr programs	Both 3-yr/6-yr programs	Integrated Heart and Vasc Center	NCI Comprehensive Cancer Center	No research division	Transplant	Transplant	MD	27	547	338	10	No NIH Funding	Associate Professor	Traditional Rank	Associate Professor	No title	Male	Other	Other than 10 MCF in division	Other than 20 MCF in division	Other than 40 MCF in division
Hand fellowships	Both, 2-yr fellowship/Integrated residency	Yes	Both 2-yr/5-yr programs	Both 3-yr/6-yr programs	Integrated Heart and Vasc Center	NCI Comprehensive Cancer Center	No research division	Transplant	Transplant	MD	24	500	235	9	No NIH Funding	Assistant Professor	Traditional Rank	Assistant Professor	No title	Male	Other	Other than 10 MCF in division	Other than 20 MCF in division	Other than 40 MCF in division
Hand fellowships	Both, 2-yr fellowship/Integrated residency	Yes	Both 2-yr/5-yr programs	Both 3-yr/6-yr programs	Integrated Heart and Vasc Center	NCI Comprehensive Cancer Center	No research division	Transplant	Transplant	MD	49	764	277	14	No NIH Funding	Associate Professor	Traditional Rank	Associate Professor	No title	Male	Other	Other than 10 MCF in division	Other than 20 MCF in division	Other than 40 MCF in division
Hand fellowships	Both, 2-yr fellowship/Integrated residency	Yes	Both 2-yr/5-yr programs	Both 3-yr/6-yr programs	Integrated Heart and Vasc Center	NCI Comprehensive Cancer Center	No research division	Transplant	Transplant	MD	208	5461	1166	34	No NIH Funding	Professor	Traditional Rank	Professor	No title	Male	10 best faculty	Other than 10 MCF in division	Other than 20 MCF in division	Other than 40 MCF in division
Hand fellowships	Both, 2-yr fellowship/Integrated residency	Yes	Both 2-yr/5-yr programs	Both 3-yr/6-yr programs	Integrated Heart and Vasc Center	NCI Comprehensive Cancer Center	No research division	Transplant	Transplant	MD	52	581	57	13	No NIH Funding	Assistant Professor	Traditional Rank	Assistant Professor	No title	Male	Other	Other than 10 MCF in division	Other than 20 MCF in division	Other than 40 MCF in division
Hand fellowships	Both, 2-yr fellowship/Integrated residency	Yes	Both 2-yr/5-yr programs	Both 3-yr/6-yr programs	Integrated Heart and Vasc Center	NCI Comprehensive Cancer Center	No research division	Transplant	Transplant	MD	3	10	8	1	No NIH Funding	Assistant Professor	Traditional Rank	Assistant Professor	No title	Male	Other	Other than 10 MCF in division	Other than 20 MCF in division	Other than 40 MCF in division
Hand fellowships	Both, 2-yr fellowship/Integrated residency	Yes	Both 2-yr/5-yr programs	Both 3-yr/6-yr programs	Integrated Heart and Vasc Center	NCI Comprehensive Cancer Center	No research division	Transplant	Transplant	MD	34	746	200	16	NIH Funding R01, P01	Assistant Professor	Traditional Rank	Assistant Professor	No title	Male	Other	Other than 10 MCF in division	Other than 20 MCF in division	Other than 40 MCF in division
Hand fellowships	Both, 2-yr fellowship/Integrated residency	Yes	Both 2-yr/5-yr programs	Both 3-yr/6-yr programs	Integrated Heart and Vasc Center	NCI Comprehensive Cancer Center	No research division	Transplant	Transplant	MD	26	517		11	NIH Funding R01, P01	Assistant Professor	Traditional Rank	Assistant Professor	No title	Male	Other	Other than 10 MCF in division	Other than 20 MCF in division	Other than 40 MCF in division
Hand fellowships	Both, 2-yr fellowship/Integrated residency	Yes	Both 2-yr/5-yr programs	Both 3-yr/6-yr programs	Integrated Heart and Vasc Center	NCI Comprehensive Cancer Center	No research division	Transplant	Transplant	MD	24	1052	381	16	NIH Funding R01, P01	Assistant Professor	Traditional Rank	Assistant Professor	No title	Male	Other	Other than 10 MCF in division	Other than 20 MCF in division	Other than 40 MCF in division
Hand fellowships	Both, 2-yr fellowship/Integrated residency	Yes	Both 2-yr/5-yr programs	Both 3-yr/6-yr programs	Integrated Heart and Vasc Center	NCI Comprehensive Cancer Center	No research division	Transplant	Transplant	MD	26	562		14	No NIH Funding	Assistant Professor	Traditional Rank	Assistant Professor	No title	Female	Other	Other than 10 MCF in division	Other than 20 MCF in division	Other than 40 MCF in division
Hand fellowships	Both, 2-yr fellowship/Integrated residency	Yes	Both 2-yr/5-yr programs	Both 3-yr/6-yr programs	Integrated Heart and Vasc Center	NCI Comprehensive Cancer Center	No research division	Transplant	Transplant	MD	254	155	49	5	No NIH Funding	Assistant Professor	Traditional Rank	Assistant Professor	No title	Female	Other	Other than 10 MCF in division	Other than 20 MCF in division	Other than 40 MCF in division
Hand fellowships	Both, 2-yr fellowship/Integrated residency	Yes	Both 2-yr/5-yr programs	Both 3-yr/6-yr programs	Integrated Heart and Vasc Center	NCI Comprehensive Cancer Center	No research division	Transplant	Transplant	MD	69	2402	472	22	NIH Funding R01, P01	Professor	Traditional Rank	Professor	No title	Male	Other	Other than 10 MCF in division	Other than 20 MCF in division	Other than 40 MCF in division
Hand fellowships	Both, 2-yr fellowship/Integrated residency	Yes	Both 2-yr/5-yr programs	Both 3-yr/6-yr programs	Integrated Heart and Vasc Center	NCI Comprehensive Cancer Center	No research division	Transplant	Transplant	MD	66	1090	334	22	NIH Funding R01, P01	Assistant Professor	Traditional Rank	Assistant Professor	No title	Male	Other	Other than 10 MCF in division	Other than 20 MCF in division	Other than 40 MCF in division
Hand fellowships	Both, 2-yr fellowship/Integrated residency	Yes	Both 2-yr/5-yr programs	Both 3-yr/6-yr programs	Integrated Heart and Vasc Center	NCI Comprehensive Cancer Center	No research division	Transplant	Transplant	MD	70	1922	535	23	NIH Funding R01, P01	Assistant Professor	Traditional Rank	Assistant Professor, Director of Pediatric Transp	Division Chief or Director	Male	Other	Other than 10 MCF in division	Other than 20 MCF in division	Other than 40 MCF in division
Hand fellowships	Both, 2-yr fellowship/Integrated residency	Yes	Both 2-yr/5-yr programs	Both 3-yr/6-yr programs	Integrated Heart and Vasc Center	NCI Comprehensive Cancer Center	No research division	Transplant	Transplant	MD	69	2254	408	25	NIH Funding R01, P01	Associate Professor	Traditional Rank	Associate Professor	No title	Male	Other	Other than 10 MCF in division	Other than 20 MCF in division	Other than 40 MCF in division
Hand fellowships	Both, 2-yr fellowship/Integrated residency	Yes	Both 2-yr/5-yr programs	Both 3-yr/6-yr programs	Integrated Heart and Vasc Center	NCI Comprehensive Cancer Center	No research division	Transplant	Transplant	MD	46	830	381	13	NIH Funding R01, P01	Assistant Professor	Traditional Rank	Assistant Professor	No title	Male	Other	Other than 10 MCF in division	Other than 20 MCF in division	Other than 40 MCF in division
Hand fellowships	Both, 2-yr fellowship/Integrated residency	Yes	Both 2-yr/5-yr programs	Both 3-yr/6-yr programs	Integrated Heart and Vasc Center	NCI Comprehensive Cancer Center	No research division	Transplant	Transplant	MD	100	3089	716	25	NIH Funding R01, P01	Associate Professor	Traditional Rank	Associate Professor	No title	Male	Other	Other than 10 MCF in division	Other than 20 MCF in division	Other than 40 MCF in division
Hand fellowships	Both, 2-yr fellowship/Integrated residency	Yes	Both 2-yr/5-yr programs	Both 3-yr/6-yr programs	Integrated Heart and Vasc Center	NCI Comprehensive Cancer Center	No research division	Transplant	Transplant	MD	140	5128	1013	35	NIH Funding R01, P01	Professor	Traditional Rank	Professor, Director Pediatric Trasnplant	Division Chief or Director	Male	Other	Other than 10 MCF in division	Other than 20 MCF in division	Other than 40 MCF in division
Hand fellowships	Both, 2-yr fellowship/Integrated residency	Yes	Both 2-yr/5-yr programs	Both 3-yr/6-yr programs	Integrated Heart and Vasc Center	NCI Comprehensive Cancer Center	No research division	Transplant	Transplant	MD	89	5514	1445	32	NIH Funding R01, P01	Associate Professor	Traditional Rank	Associate Professor	No title	Male	10 best faculty	Other than 10 MCF in division	Other than 20 MCF in division	Other than 40 MCF in division
Hand fellowships	Both, 2-yr fellowship/Integrated residency	Yes	Both 2-yr/5-yr programs	Both 3-yr/6-yr programs	Integrated Heart and Vasc Center	NCI Comprehensive Cancer Center	No research division	Transplant	Transplant	MD	11	330	53	7	NIH Funding R01, P01	Assistant Professor	Traditional Rank	Assistant Professor	No title	Male	Other	Other than 10 MCF in division	Other than 20 MCF in division	Other than 40 MCF in division
Hand fellowships	Both, 2-yr fellowship/Integrated residency	Yes	Both 2-yr/5-yr programs	Both 3-yr/6-yr programs	Integrated Heart and Vasc Center	NCI Comprehensive Cancer Center	No research division	Transplant	Transplant	MD	204	6081	1410	43	NIH Funding R01, P01	Professor	Traditional Rank	Professor, Director Pediatric Trasnplant	Division Chief or Director	Male	10 best faculty	Other than 10 MCF in division	Other than 20 MCF in division	40 Most Cited Faculty in Division
Hand fellowships	Both, 2-yr fellowship/Integrated residency	Yes	Both 2-yr/5-yr programs	Both 3-yr/6-yr programs	Integrated Heart and Vasc Center	NCI Comprehensive Cancer Center	No research division	Transplant	Transplant	MD	414	11308	1883	45	NIH Funding R01, P01	Professor	Traditional Rank	Professor, Director kidney-Panc	Division Chief or Director	Male	10 best faculty	Other than 10 MCF in division	20 Most Cited Faculty in Division	40 Most Cited Faculty in Division
Hand fellowships	Both, 2-yr fellowship/Integrated residency	Yes	Both 2-yr/5-yr programs	Both 3-yr/6-yr programs	Integrated Heart and Vasc Center	NCI Comprehensive Cancer Center	No research division	Transplant	Transplant	MD	49	716	148	8	NIH Funding R01, P01	Assistant Professor	Traditional Rank	Assistant Professor	No title	Male	Other	Other than 10 MCF in division	Other than 20 MCF in division	Other than 40 MCF in division
Hand fellowships	Both, 2-yr fellowship/Integrated residency	Yes	Both 2-yr/5-yr programs	Both 3-yr/6-yr programs	Integrated Heart and Vasc Center	NCI Comprehensive Cancer Center	No research division	Transplant	Transplant	MD	51	757	365	15	NIH Funding R01, P01	Assistant Professor	Traditional Rank	Assistant Professor	No title	Male	Other	Other than 10 MCF in division	Other than 20 MCF in division	Other than 40 MCF in division
Hand fellowships	Both, 2-yr fellowship/Integrated residency	Yes	Both 2-yr/5-yr programs	Both 3-yr/6-yr programs	Integrated Heart and Vasc Center	NCI Comprehensive Cancer Center	No research division	Transplant	Transplant	MD	1938	55118	5452	63	NIH Funding R01, P01	Professor	Traditional Rank	Professor	No title	Male	10 best faculty	10 Most Cited Faculty in Division	20 Most Cited Faculty in Division	40 Most Cited Faculty in Division
Hand fellowships	Both, 2-yr fellowship/Integrated residency	Yes	Both 2-yr/5-yr programs	Both 3-yr/6-yr programs	Integrated Heart and Vasc Center	NCI Comprehensive Cancer Center	No research division	Transplant	Transplant	MD	22	113	60	6	NIH Funding R01, P01	Associate Professor	Traditional Rank	Associate Professor	No title	Male	Other	Other than 10 MCF in division	Other than 20 MCF in division	Other than 40 MCF in division
Hand fellowships	Both, 2-yr fellowship/Integrated residency	Yes	Both 2-yr/5-yr programs	Both 3-yr/6-yr programs	Integrated Heart and Vasc Center	NCI Comprehensive Cancer Center	No research division	Transplant	Transplant	MD	78	1424	424	24	No NIH Funding	Associate Professor	Traditional Rank	Associate Professor	No title	Male	Other	Other than 10 MCF in division	Other than 20 MCF in division	Other than 40 MCF in division
Hand fellowships	Both, 2-yr fellowship/Integrated residency	Yes	Both 2-yr/5-yr programs	Both 3-yr/6-yr programs	Integrated Heart and Vasc Center	NCI Comprehensive Cancer Center	No research division	Transplant	Transplant	MD	27	547	338	10	NIH Funding R01, P01	Associate Professor	Traditional Rank	Associate Professor	No title	Male	Other	Other than 10 MCF in division	Other than 20 MCF in division	Other than 40 MCF in division
Hand fellowships	Both, 2-yr fellowship/Integrated residency	Yes	Both 2-yr/5-yr programs	Both 3-yr/6-yr programs	Integrated Heart and Vasc Center	NCI Comprehensive Cancer Center	No research division	Transplant	Transplant	MD	24	500	235	9	NIH Funding R01, P01	Assistant Professor	Traditional Rank	Assistant Professor	No title	Male	Other	Other than 10 MCF in division	Other than 20 MCF in division	Other than 40 MCF in division
Hand fellowships	Both, 2-yr fellowship/Integrated residency	Yes	Both 2-yr/5-yr programs	Integrated 6-yr CT Residency	Integrated Heart and Vasc Center	NCI Comprehensive Cancer Center	Science/Research Division Present	Uncoded	Uncoded	MD	73	1335	345	20	No NIH Funding	Professor	Traditional Rank	Professor	No title	Male	Other	Other than 10 MCF in division	Other than 20 MCF in division	Other than 40 MCF in division
Hand fellowships	Both, 2-yr fellowship/Integrated residency	Yes	Both 2-yr/5-yr programs	Integrated 6-yr CT Residency	Integrated Heart and Vasc Center	NCI Comprehensive Cancer Center	Science/Research Division Present	Uncoded	Uncoded	MD	133	1745	927	23	NIH Funding non R01 - K grant, T-32	Associate Professor	Traditional Rank	Associate Professor	No title	Female	Other	Other than 10 MCF in division	Other than 20 MCF in division	Other than 40 MCF in division
Hand fellowships	Both, 2-yr fellowship/Integrated residency	Yes	Both 2-yr/5-yr programs	Integrated 6-yr CT Residency	Integrated Heart and Vasc Center	NCI Comprehensive Cancer Center	Science/Research Division Present	Uncoded	Uncoded	MD	133	1745	927	23	NIH Funding R01, P01	Associate Professor	Traditional Rank	Associate Professor	No title	Female	Other	Other than 10 MCF in division	Other than 20 MCF in division	Other than 40 MCF in division
Hand fellowships	Both, 2-yr fellowship/Integrated residency	Yes	Both 2-yr/5-yr programs	Integrated 6-yr CT Residency	Integrated Heart and Vasc Center	NCI Comprehensive Cancer Center	Science/Research Division Present	Uncoded	Uncoded	MD	73	1335	345	20	NIH Funding R01, P01	Professor	Traditional Rank	Professor	No title	Male	Other	Other than 10 MCF in division	Other than 20 MCF in division	Other than 40 MCF in division
Hand fellowships	Both, 2-yr fellowship/Integrated residency	Yes	Both 2-yr/5-yr programs	Integrated 6-yr CT Residency	Integrated Heart and Vasc Center	NCI Comprehensive Cancer Center	Science/Research Division Present	Cardiothoracic	Thoracic	MD	22	195	38	8	No NIH Funding	Associate Professor	Traditional Rank	Associate Professor	No title	Male	Other	Other than 10 MCF in division	Other than 20 MCF in division	Other than 40 MCF in division
Hand fellowships	Both, 2-yr fellowship/Integrated residency	Yes	Both 2-yr/5-yr programs	Integrated 6-yr CT Residency	Integrated Heart and Vasc Center	NCI Comprehensive Cancer Center	Science/Research Division Present	Cardiothoracic	Thoracic	MD	73	1335	345	20	NIH Funding non R01 - K grant, T-32	Professor	Traditional Rank	Professor, Division Chief	Division Chief or Director	Male	Other	Other than 10 MCF in division	Other than 20 MCF in division	Other than 40 MCF in division
Hand fellowships	Both, 2-yr fellowship/Integrated residency	Yes	Both 2-yr/5-yr programs	Integrated 6-yr CT Residency	Integrated Heart and Vasc Center	NCI Comprehensive Cancer Center	Science/Research Division Present	Cardiothoracic	Thoracic	MD	66	1439	389	20	No NIH Funding	Associate Professor	Traditional Rank	Associate Professor	No title	Male	Other	Other than 10 MCF in division	Other than 20 MCF in division	Other than 40 MCF in division
Hand fellowships	Both, 2-yr fellowship/Integrated residency	Yes	Both 2-yr/5-yr programs	Integrated 6-yr CT Residency	Integrated Heart and Vasc Center	NCI Comprehensive Cancer Center	Science/Research Division Present	Cardiothoracic	Thoracic	MD	198	6076	2344	38	NIH Funding R01, P01	Professor	Traditional Rank	Professor, Division Chief	Division Chief or Director	Male	Other	Other than 10 MCF in division	Other than 20 MCF in division	40 Most Cited Faculty in Division
Hand fellowships	Both, 2-yr fellowship/Integrated residency	Yes	Both 2-yr/5-yr programs	Integrated 6-yr CT Residency	Integrated Heart and Vasc Center	NCI Comprehensive Cancer Center	Science/Research Division Present	Cardiothoracic	Thoracic	MD, PhD	62	626	211	10	NIH Funding R01, P01	Professor	Traditional Rank	Professor, Division Chief, Pediatric CT	Division Chief or Director	Male	Other	Other than 10 MCF in division	Other than 20 MCF in division	Other than 40 MCF in division
Hand fellowships	Both, 2-yr fellowship/Integrated residency	Yes	Both 2-yr/5-yr programs	Integrated 6-yr CT Residency	Integrated Heart and Vasc Center	NCI Comprehensive Cancer Center	Science/Research Division Present	Cardiothoracic	Thoracic	MD, PhD	23	244	131	10	No NIH Funding	Assistant Professor	Traditional Rank	Assistant Professor	No title	Male	Other	Other than 10 MCF in division	Other than 20 MCF in division	Other than 40 MCF in division
Hand fellowships	Both, 2-yr fellowship/Integrated residency	Yes	Both 2-yr/5-yr programs	Integrated 6-yr CT Residency	Integrated Heart and Vasc Center	NCI Comprehensive Cancer Center	Science/Research Division Present	Cardiothoracic	Thoracic	MD, PhD	114	1799	833	24	NIH Funding R01, P01	Professor	Traditional Rank	Professor	No title	Male	Other	Other than 10 MCF in division	Other than 20 MCF in division	Other than 40 MCF in division
Hand fellowships	Both, 2-yr fellowship/Integrated residency	Yes	Both 2-yr/5-yr programs	Integrated 6-yr CT Residency	Integrated Heart and Vasc Center	NCI Comprehensive Cancer Center	Science/Research Division Present	Cardiothoracic	Thoracic	MD	88	1774	839	23	NIH Funding R01, P01	Associate Professor	Traditional Rank	Associate Professor	No title	Male	Other	Other than 10 MCF in division	Other than 20 MCF in division	Other than 40 MCF in division
Hand fellowships	Both, 2-yr fellowship/Integrated residency	Yes	Both 2-yr/5-yr programs	Integrated 6-yr CT Residency	Integrated Heart and Vasc Center	NCI Comprehensive Cancer Center	Science/Research Division Present	Cardiothoracic	Thoracic	MD	82	1368	450	21	NIH Funding R01, P01	Professor	Traditional Rank	Professor	No title	Female	Other	Other than 10 MCF in division	Other than 20 MCF in division	Other than 40 MCF in division
Hand fellowships	Both, 2-yr fellowship/Integrated residency	Yes	Both 2-yr/5-yr programs	Integrated 6-yr CT Residency	Integrated Heart and Vasc Center	NCI Comprehensive Cancer Center	Science/Research Division Present	Cardiothoracic	Thoracic	MD	42	1201	392	18	No NIH Funding	Associate Professor	Traditional Rank	Associate Professor	No title	Male	Other	Other than 10 MCF in division	Other than 20 MCF in division	Other than 40 MCF in division
Hand fellowships	Both, 2-yr fellowship/Integrated residency	Yes	Both 2-yr/5-yr programs	Integrated 6-yr CT Residency	Integrated Heart and Vasc Center	NCI Comprehensive Cancer Center	Science/Research Division Present	Cardiothoracic	Thoracic	MD	156	3642	926	32	NIH Funding R01, P01	Professor	Traditional Rank	Professor, Division Chief	Division Chief or Director	Male	Other	Other than 10 MCF in division	Other than 20 MCF in division	Other than 40 MCF in division
Hand fellowships	Both, 2-yr fellowship/Integrated residency	Yes	Both 2-yr/5-yr programs	Integrated 6-yr CT Residency	Integrated Heart and Vasc Center	NCI Comprehensive Cancer Center	Science/Research Division Present	Cardiothoracic	Thoracic	MD	21	483	175	11	No NIH Funding	Professor	Traditional Rank	Professor	No title	Male	Other	Other than 10 MCF in division	Other than 20 MCF in division	Other than 40 MCF in division
Hand fellowships	Both, 2-yr fellowship/Integrated residency	Yes	Both 2-yr/5-yr programs	Integrated 6-yr CT Residency	Integrated Heart and Vasc Center	NCI Comprehensive Cancer Center	Science/Research Division Present	Cardiothoracic	Thoracic	MD	153	3813	613	27	NIH Funding R01, P01	Professor	Traditional Rank	Professor	No title	Male	Other	Other than 10 MCF in division	Other than 20 MCF in division	Other than 40 MCF in division
Hand fellowships	Both, 2-yr fellowship/Integrated residency	Yes	Both 2-yr/5-yr programs	Integrated 6-yr CT Residency	Integrated Heart and Vasc Center	NCI Comprehensive Cancer Center	Science/Research Division Present	Cardiothoracic	Thoracic	MD	153	3813	613	27	NIH Funding R01, P01	Professor	Traditional Rank	Professor	No title	Male	Other	Other than 10 MCF in division	Other than 20 MCF in division	Other than 40 MCF in division
Hand fellowships	Both, 2-yr fellowship/Integrated residency	Yes	Both 2-yr/5-yr programs	Integrated 6-yr CT Residency	Integrated Heart and Vasc Center	NCI Comprehensive Cancer Center	Science/Research Division Present	Cardiothoracic	Thoracic	MD	21	483	175	11	NIH Funding non R01 - K grant, T-32	Professor	Traditional Rank	Professor	No title	Male	Other	Other than 10 MCF in division	Other than 20 MCF in division	Other than 40 MCF in division
Hand fellowships	Both, 2-yr fellowship/Integrated residency	Yes	Both 2-yr/5-yr programs	Integrated 6-yr CT Residency	Integrated Heart and Vasc Center	NCI Comprehensive Cancer Center	Science/Research Division Present	Cardiothoracic	Cardiac	MD	156	3642	926	32	NIH Funding R01, P01	Professor	Traditional Rank	Professor, Division Chief	Division Chief or Director	Male	Other	Other than 10 MCF in division	Other than 20 MCF in division	Other than 40 MCF in division
Hand fellowships	Both, 2-yr fellowship/Integrated residency	Yes	Both 2-yr/5-yr programs	Integrated 6-yr CT Residency	Integrated Heart and Vasc Center	NCI Comprehensive Cancer Center	Science/Research Division Present	Cardiothoracic	Thoracic	MD	42	1201	392	18	No NIH Funding	Associate Professor	Traditional Rank	Associate Professor	No title	Male	Other	Other than 10 MCF in division	Other than 20 MCF in division	Other than 40 MCF in division
Hand fellowships	Both, 2-yr fellowship/Integrated residency	Yes	Both 2-yr/5-yr programs	Integrated 6-yr CT Residency	Integrated Heart and Vasc Center	NCI Comprehensive Cancer Center	Science/Research Division Present	Cardiothoracic	Thoracic	MD	88	1774	839	23	NIH Funding R01, P01	Associate Professor	Traditional Rank	Associate Professor	No title	Male	Other	Other than 10 MCF in division	Other than 20 MCF in division	Other than 40 MCF in division
Hand fellowships	Both, 2-yr fellowship/Integrated residency	Yes	Both 2-yr/5-yr programs	Integrated 6-yr CT Residency	Integrated Heart and Vasc Center	NCI Comprehensive Cancer Center	Science/Research Division Present	Cardiothoracic	Thoracic	MD, PhD	23	244	131	10	No NIH Funding	Assistant Professor	Traditional Rank	Assistant Professor	No title	Male	Other	Other than 10 MCF in division	Other than 20 MCF in division	Other than 40 MCF in division
Hand fellowships	Both, 2-yr fellowship/Integrated residency	Yes	Both 2-yr/5-yr programs	Integrated 6-yr CT Residency	Integrated Heart and Vasc Center	NCI Comprehensive Cancer Center	Science/Research Division Present	Cardiothoracic	Thoracic	MD, PhD	62	626	211	10	NIH Funding R01, P01	Professor	Traditional Rank	Professor, Division Chief, Pediatric CT	Division Chief or Director	Male	Other	Other than 10 MCF in division	Other than 20 MCF in division	Other than 40 MCF in division
Hand fellowships	Both, 2-yr fellowship/Integrated residency	Yes	Both 2-yr/5-yr programs	Integrated 6-yr CT Residency	Integrated Heart and Vasc Center	NCI Comprehensive Cancer Center	Science/Research Division Present	Cardiothoracic	Thoracic	MD	198	6076	2344	38	NIH Funding R01, P01	Professor	Traditional Rank	Professor, Division Chief	Division Chief or Director	Male	Other	Other than 10 MCF in division	Other than 20 MCF in division	40 Most Cited Faculty in Division
Hand fellowships	Both, 2-yr fellowship/Integrated residency	Yes	Both 2-yr/5-yr programs	Integrated 6-yr CT Residency	Integrated Heart and Vasc Center	NCI Comprehensive Cancer Center	Science/Research Division Present	Cardiothoracic	Thoracic	MD	66	1439	389	20	NIH Funding R01, P01	Associate Professor	Traditional Rank	Associate Professor	No title	Male	Other	Other than 10 MCF in division	Other than 20 MCF in division	Other than 40 MCF in division
Hand fellowships	Both, 2-yr fellowship/Integrated residency	Yes	Both 2-yr/5-yr programs	Integrated 6-yr CT Residency	Integrated Heart and Vasc Center	NCI Comprehensive Cancer Center	Science/Research Division Present	Cardiothoracic	Thoracic	MD	22	195	38	8	NIH Funding R01, P01	Associate Professor	Traditional Rank	Associate Professor	No title	Male	Other	Other than 10 MCF in division	Other than 20 MCF in division	Other than 40 MCF in division
Hand fellowships	Both, 2-yr fellowship/Integrated residency	Yes	Both 2-yr/5-yr programs	Integrated 6-yr CT Residency	Integrated Heart and Vasc Center	NCI Comprehensive Cancer Center	Science/Research Division Present	Pediatric Surgery	Pediatric Surgery	MD	8	105	42	6	No NIH Funding	Assistant Professor	Traditional Rank	Assissistant Professor, Division Chief	Division Chief or Director	Female	Other	Other than 10 MCF in division	Other than 20 MCF in division	Other than 40 MCF in division
Hand fellowships	Both, 2-yr fellowship/Integrated residency	Yes	Both 2-yr/5-yr programs	Integrated 6-yr CT Residency	Integrated Heart and Vasc Center	NCI Comprehensive Cancer Center	Science/Research Division Present	Pediatric Surgery	Pediatric Surgery	MD	28	467	136	13	No NIH Funding	Associate Professor	Traditional Rank	Associate Professor, Program Director	Division Chief or Director	Male	Other	Other than 10 MCF in division	Other than 20 MCF in division	Other than 40 MCF in division
Hand fellowships	Both, 2-yr fellowship/Integrated residency	Yes	Both 2-yr/5-yr programs	Integrated 6-yr CT Residency	Integrated Heart and Vasc Center	NCI Comprehensive Cancer Center	Science/Research Division Present	Pediatric Surgery	Pediatric Surgery	MD	0	0			No NIH Funding	Associate Professor	Traditional Rank	Associate Professor	No title	Male	Other	Other than 10 MCF in division	Other than 20 MCF in division	Other than 40 MCF in division
Hand fellowships	Both, 2-yr fellowship/Integrated residency	Yes	Both 2-yr/5-yr programs	Integrated 6-yr CT Residency	Integrated Heart and Vasc Center	NCI Comprehensive Cancer Center	Science/Research Division Present	Pediatric Surgery	Pediatric Surgery	MD	18	289	100	9	NIH Funding non R01 - K grant, T-32	Assistant Professor	Traditional Rank	Assissistant Professor, Division Chief	Division Chief or Director	Female	Other	Other than 10 MCF in division	Other than 20 MCF in division	Other than 40 MCF in division
Hand fellowships	Both, 2-yr fellowship/Integrated residency	Yes	Both 2-yr/5-yr programs	Integrated 6-yr CT Residency	Integrated Heart and Vasc Center	NCI Comprehensive Cancer Center	Science/Research Division Present	Pediatric Surgery	Pediatric Surgery	MD	22	163	49	7	No NIH Funding	Assistant Professor	Traditional Rank	Assistant Professor	No title	Male	Other	Other than 10 MCF in division	Other than 20 MCF in division	Other than 40 MCF in division
Hand fellowships	Both, 2-yr fellowship/Integrated residency	Yes	Both 2-yr/5-yr programs	Integrated 6-yr CT Residency	Integrated Heart and Vasc Center	NCI Comprehensive Cancer Center	Science/Research Division Present	Pediatric Surgery	Pediatric Surgery	MD	249	4242	820	32	NIH Funding R01, P01	Professor	Traditional Rank	Professor, Division Chief	Division Chief or Director	Male	Other	Other than 10 MCF in division	20 Most Cited Faculty in Division	40 Most Cited Faculty in Division
Hand fellowships	Both, 2-yr fellowship/Integrated residency	Yes	Both 2-yr/5-yr programs	Integrated 6-yr CT Residency	Integrated Heart and Vasc Center	NCI Comprehensive Cancer Center	Science/Research Division Present	Pediatric Surgery	Pediatric Surgery	MD	249	4242	820	32	NIH Funding R01, P01	Professor	Traditional Rank	Professor, Division Chief	Division Chief or Director	Male	Other	Other than 10 MCF in division	20 Most Cited Faculty in Division	40 Most Cited Faculty in Division
Hand fellowships	Both, 2-yr fellowship/Integrated residency	Yes	Both 2-yr/5-yr programs	Integrated 6-yr CT Residency	Integrated Heart and Vasc Center	NCI Comprehensive Cancer Center	Science/Research Division Present	Pediatric Surgery	Pediatric Surgery	MD	22	163	49	7	No NIH Funding	Assistant Professor	Traditional Rank	Assistant Professor	No title	Male	Other	Other than 10 MCF in division	Other than 20 MCF in division	Other than 40 MCF in division
Hand fellowships	Both, 2-yr fellowship/Integrated residency	Yes	Both 2-yr/5-yr programs	Integrated 6-yr CT Residency	Integrated Heart and Vasc Center	NCI Comprehensive Cancer Center	Science/Research Division Present	Pediatric Surgery	Pediatric Surgery	MD					No NIH Funding	Associate Professor	Traditional Rank	Associate Professor	No title	Male		Other than 10 MCF in division	Other than 20 MCF in division	Other than 40 MCF in division
Hand fellowships	Both, 2-yr fellowship/Integrated residency	Yes	Both 2-yr/5-yr programs	Integrated 6-yr CT Residency	Integrated Heart and Vasc Center	NCI Comprehensive Cancer Center	Science/Research Division Present	Pediatric Surgery	Pediatric Surgery	MD	28	467	136	13	No NIH Funding	Associate Professor	Traditional Rank	Associate Professor, Program Director	Division Chief or Director	Male	Other	Other than 10 MCF in division	Other than 20 MCF in division	Other than 40 MCF in division
Hand fellowships	Both, 2-yr fellowship/Integrated residency	Yes	Both 2-yr/5-yr programs	Integrated 6-yr CT Residency	Integrated Heart and Vasc Center	NCI Comprehensive Cancer Center	Science/Research Division Present	Pediatric Surgery	Pediatric Surgery	MD	8	105	42	6	No NIH Funding	Assistant Professor	Traditional Rank	Assissistant Professor, Division Chief	Division Chief or Director	Female	Other	Other than 10 MCF in division	Other than 20 MCF in division	Other than 40 MCF in division
Hand fellowships	Both, 2-yr fellowship/Integrated residency	Yes	Both 2-yr/5-yr programs	Integrated 6-yr CT Residency	Integrated Heart and Vasc Center	NCI Comprehensive Cancer Center	Science/Research Division Present	Other	MIS/GI/General Surgery	MD, PhD	89	1920	1109	6	NIH Funding R01, P01	Professor	Traditional Rank	Professor	No title	Female	Other	Other than 10 MCF in division	20 Most Cited Faculty in Division	40 Most Cited Faculty in Division
Hand fellowships	Both, 2-yr fellowship/Integrated residency	Yes	Both 2-yr/5-yr programs	Integrated 6-yr CT Residency	Integrated Heart and Vasc Center	NCI Comprehensive Cancer Center	Science/Research Division Present	Other	Other	MD	6	120	26	4	NIH Funding R01, P01	Assistant Professor	Traditional Rank	Assistant Professor	No title	Female	Other	Other than 10 MCF in division	Other than 20 MCF in division	Other than 40 MCF in division
Hand fellowships	Both, 2-yr fellowship/Integrated residency	Yes	Both 2-yr/5-yr programs	Integrated 6-yr CT Residency	Integrated Heart and Vasc Center	NCI Comprehensive Cancer Center	Science/Research Division Present	Other	MIS/GI/General Surgery	MD, PhD	83	1689	1204	24	NIH Funding R01, P01	Professor	Traditional Rank	Professor	No title	Male	Other	Other than 10 MCF in division	20 Most Cited Faculty in Division	40 Most Cited Faculty in Division
Hand fellowships	Both, 2-yr fellowship/Integrated residency	Yes	Both 2-yr/5-yr programs	Integrated 6-yr CT Residency	Integrated Heart and Vasc Center	NCI Comprehensive Cancer Center	Science/Research Division Present	Other	MIS/GI/General Surgery	MD	111	2636	973	28	NIH Funding R01, P01	Professor	Traditional Rank	Professor	No title	Male	Other	10 Most Cited Faculty in Division	20 Most Cited Faculty in Division	40 Most Cited Faculty in Division
Hand fellowships	Both, 2-yr fellowship/Integrated residency	Yes	Both 2-yr/5-yr programs	Integrated 6-yr CT Residency	Integrated Heart and Vasc Center	NCI Comprehensive Cancer Center	Science/Research Division Present	Other	MIS/GI/General Surgery	MD	180	6403	792	25	NIH Funding R01, P01	Professor	Traditional Rank	Professor, Chairman	Division Chief or Director	Male	Other	10 Most Cited Faculty in Division	20 Most Cited Faculty in Division	40 Most Cited Faculty in Division
Hand fellowships	Both, 2-yr fellowship/Integrated residency	Yes	Both 2-yr/5-yr programs	Integrated 6-yr CT Residency	Integrated Heart and Vasc Center	NCI Comprehensive Cancer Center	Science/Research Division Present	Other	MIS/GI/General Surgery	MD	19	55	40	5	No NIH Funding	Assistant Professor	Traditional Rank	Assistant Professor	No title	Female	Other	Other than 10 MCF in division	Other than 20 MCF in division	Other than 40 MCF in division
Hand fellowships	Both, 2-yr fellowship/Integrated residency	Yes	Both 2-yr/5-yr programs	Integrated 6-yr CT Residency	Integrated Heart and Vasc Center	NCI Comprehensive Cancer Center	Science/Research Division Present	Other	MIS/GI/General Surgery	MD, PhD	89	1920	1109	22	NIH Funding R01, P01	Professor	Traditional Rank	Professor	No title	Female	Other	Other than 10 MCF in division	20 Most Cited Faculty in Division	40 Most Cited Faculty in Division
Hand fellowships	Both, 2-yr fellowship/Integrated residency	Yes	Both 2-yr/5-yr programs	Integrated 6-yr CT Residency	Integrated Heart and Vasc Center	NCI Comprehensive Cancer Center	Science/Research Division Present	Other	Other	MD, PhD	6	120	26	4	No NIH Funding	Assistant Professor	Traditional Rank	Assistant Professor	No title	Female	Other	Other than 10 MCF in division	Other than 20 MCF in division	Other than 40 MCF in division
Hand fellowships	Both, 2-yr fellowship/Integrated residency	Yes	Both 2-yr/5-yr programs	Integrated 6-yr CT Residency	Integrated Heart and Vasc Center	NCI Comprehensive Cancer Center	Science/Research Division Present	Plastics	Plastics	MD	25	1207	224	9	No NIH Funding	Professor	Traditional Rank	Professor, Division Chief	Division Chief or Director	Male	Other	Other than 10 MCF in division	Other than 20 MCF in division	Other than 40 MCF in division
Hand fellowships	Both, 2-yr fellowship/Integrated residency	Yes	Both 2-yr/5-yr programs	Integrated 6-yr CT Residency	Integrated Heart and Vasc Center	NCI Comprehensive Cancer Center	Science/Research Division Present	Plastics	Plastics	MD	41	416	220	10	No NIH Funding	Assistant Professor	Traditional Rank	Assistant Professor	No title	Male	Other	Other than 10 MCF in division	Other than 20 MCF in division	Other than 40 MCF in division
Hand fellowships	Both, 2-yr fellowship/Integrated residency	Yes	Both 2-yr/5-yr programs	Integrated 6-yr CT Residency	Integrated Heart and Vasc Center	NCI Comprehensive Cancer Center	Science/Research Division Present	Plastics	Plastics	MD	23	461	143	14	No NIH Funding	Assistant Professor	Traditional Rank	Assistant Professor	No title	Female	Other	Other than 10 MCF in division	Other than 20 MCF in division	Other than 40 MCF in division
Hand fellowships	Both, 2-yr fellowship/Integrated residency	Yes	Both 2-yr/5-yr programs	Integrated 6-yr CT Residency	Integrated Heart and Vasc Center	NCI Comprehensive Cancer Center	Science/Research Division Present	Plastics	Plastics	MD	6	32	6	2	No NIH Funding	Professor	Traditional Rank	Professor	No title	Male	Other	Other than 10 MCF in division	Other than 20 MCF in division	Other than 40 MCF in division
Hand fellowships	Both, 2-yr fellowship/Integrated residency	Yes	Both 2-yr/5-yr programs	Integrated 6-yr CT Residency	Integrated Heart and Vasc Center	NCI Comprehensive Cancer Center	Science/Research Division Present	Plastics	Plastics	MD, PhD	4	75	0		No NIH Funding	Assistant Professor	Traditional Rank	Assistant Professor	No title	Female	Other	Other than 10 MCF in division	Other than 20 MCF in division	Other than 40 MCF in division
Hand fellowships	Both, 2-yr fellowship/Integrated residency	Yes	Both 2-yr/5-yr programs	Integrated 6-yr CT Residency	Integrated Heart and Vasc Center	NCI Comprehensive Cancer Center	Science/Research Division Present	Plastics	Plastics	MD	486	7282	1900	43	NIH Funding R01, P01	Professor	Traditional Rank	Professor, Division Chief	Division Chief or Director	Female	10 best faculty	10 Most Cited Faculty in Division	20 Most Cited Faculty in Division	40 Most Cited Faculty in Division
Hand fellowships	Both, 2-yr fellowship/Integrated residency	Yes	Both 2-yr/5-yr programs	Integrated 6-yr CT Residency	Integrated Heart and Vasc Center	NCI Comprehensive Cancer Center	Science/Research Division Present	Plastics	Plastics	MD	23	404	275	11	No NIH Funding	Assistant Professor	Traditional Rank	Assistant Professor	No title	Female	Other	Other than 10 MCF in division	Other than 20 MCF in division	Other than 40 MCF in division
Hand fellowships	Both, 2-yr fellowship/Integrated residency	Yes	Both 2-yr/5-yr programs	Integrated 6-yr CT Residency	Integrated Heart and Vasc Center	NCI Comprehensive Cancer Center	Science/Research Division Present	Plastics	Plastics	MD	58	1251	343	23	No NIH Funding	Associate Professor	Traditional Rank	Associate Professor, Director Cosmetics	Division Chief or Director	Male	Other	Other than 10 MCF in division	Other than 20 MCF in division	Other than 40 MCF in division
Hand fellowships	Both, 2-yr fellowship/Integrated residency	Yes	Both 2-yr/5-yr programs	Integrated 6-yr CT Residency	Integrated Heart and Vasc Center	NCI Comprehensive Cancer Center	Science/Research Division Present	Plastics	Plastics	MD	17	10	7	2	No NIH Funding	Assistant Professor	Traditional Rank	Assistant Professor	No title	Male	Other	Other than 10 MCF in division	Other than 20 MCF in division	Other than 40 MCF in division
Hand fellowships	Both, 2-yr fellowship/Integrated residency	Yes	Both 2-yr/5-yr programs	Integrated 6-yr CT Residency	Integrated Heart and Vasc Center	NCI Comprehensive Cancer Center	Science/Research Division Present	Plastics	Plastics	MD	4	27	19	1	No NIH Funding	Assistant Professor	Traditional Rank	Assistant Professor	No title	Female	Other	Other than 10 MCF in division	Other than 20 MCF in division	Other than 40 MCF in division
Hand fellowships	Both, 2-yr fellowship/Integrated residency	Yes	Both 2-yr/5-yr programs	Integrated 6-yr CT Residency	Integrated Heart and Vasc Center	NCI Comprehensive Cancer Center	Science/Research Division Present	Plastics	Plastics	MD	10	71	37	6	No NIH Funding	Assistant Professor	Traditional Rank	Assistant Professor	No title	Female	Other	Other than 10 MCF in division	Other than 20 MCF in division	Other than 40 MCF in division
Hand fellowships	Both, 2-yr fellowship/Integrated residency	Yes	Both 2-yr/5-yr programs	Integrated 6-yr CT Residency	Integrated Heart and Vasc Center	NCI Comprehensive Cancer Center	Science/Research Division Present	Plastics	Plastics	MD	19	56	52	4	No NIH Funding	Assistant Professor	Traditional Rank	Assistant Professor, Division Chief	Division Chief or Director	Male	Other	Other than 10 MCF in division	Other than 20 MCF in division	Other than 40 MCF in division
Hand fellowships	Both, 2-yr fellowship/Integrated residency	Yes	Both 2-yr/5-yr programs	Integrated 6-yr CT Residency	Integrated Heart and Vasc Center	NCI Comprehensive Cancer Center	Science/Research Division Present	Plastics	Plastics	MD	19	56	52	4	No NIH Funding	Assistant Professor	Traditional Rank	Assistant Professor, Division Chief	Division Chief or Director	Male	Other	Other than 10 MCF in division	Other than 20 MCF in division	Other than 40 MCF in division
Hand fellowships	Both, 2-yr fellowship/Integrated residency	Yes	Both 2-yr/5-yr programs	Integrated 6-yr CT Residency	Integrated Heart and Vasc Center	NCI Comprehensive Cancer Center	Science/Research Division Present	Plastics	Plastics	MD	4	27	19	1	No NIH Funding	Assistant Professor	Traditional Rank	Assistant Professor	No title	Female	Other	Other than 10 MCF in division	Other than 20 MCF in division	Other than 40 MCF in division
Hand fellowships	Both, 2-yr fellowship/Integrated residency	Yes	Both 2-yr/5-yr programs	Integrated 6-yr CT Residency	Integrated Heart and Vasc Center	NCI Comprehensive Cancer Center	Science/Research Division Present	Plastics	Plastics	MD	17	10	7	2	No NIH Funding	Assistant Professor	Traditional Rank	Assistant Professor	No title	Male	Other	Other than 10 MCF in division	Other than 20 MCF in division	Other than 40 MCF in division
Hand fellowships	Both, 2-yr fellowship/Integrated residency	Yes	Both 2-yr/5-yr programs	Integrated 6-yr CT Residency	Integrated Heart and Vasc Center	NCI Comprehensive Cancer Center	Science/Research Division Present	Plastics	Plastics	MD	58	1251	343	23	No NIH Funding	Associate Professor	Traditional Rank	Associate Professor, Director Cosmetics	Division Chief or Director	Male	Other	Other than 10 MCF in division	Other than 20 MCF in division	Other than 40 MCF in division
Hand fellowships	Both, 2-yr fellowship/Integrated residency	Yes	Both 2-yr/5-yr programs	Integrated 6-yr CT Residency	Integrated Heart and Vasc Center	NCI Comprehensive Cancer Center	Science/Research Division Present	Plastics	Plastics	MD	23	404	275	11	No NIH Funding	Assistant Professor	Traditional Rank	Assistant Professor	No title	Female	Other	Other than 10 MCF in division	Other than 20 MCF in division	Other than 40 MCF in division
Hand fellowships	Both, 2-yr fellowship/Integrated residency	Yes	Both 2-yr/5-yr programs	Integrated 6-yr CT Residency	Integrated Heart and Vasc Center	NCI Comprehensive Cancer Center	Science/Research Division Present	Plastics	Plastics	MD	486	7282	1900	43	NIH Funding R01, P01	Professor	Traditional Rank	Professor, Division Chief	Division Chief or Director	Female	10 best faculty	10 Most Cited Faculty in Division	20 Most Cited Faculty in Division	40 Most Cited Faculty in Division
Hand fellowships	Both, 2-yr fellowship/Integrated residency	Yes	Both 2-yr/5-yr programs	Integrated 6-yr CT Residency	Integrated Heart and Vasc Center	NCI Comprehensive Cancer Center	Science/Research Division Present	Plastics	Plastics	MD, PhD	4	75	0		No NIH Funding	Assistant Professor	Traditional Rank	Assistant Professor	No title	Female	Other	Other than 10 MCF in division	Other than 20 MCF in division	Other than 40 MCF in division
Hand fellowships	Both, 2-yr fellowship/Integrated residency	Yes	Both 2-yr/5-yr programs	Integrated 6-yr CT Residency	Integrated Heart and Vasc Center	NCI Comprehensive Cancer Center	Science/Research Division Present	Plastics	Plastics	MD	6	32	6	2	No NIH Funding	Professor	Traditional Rank	Professor	No title	Male	Other	Other than 10 MCF in division	Other than 20 MCF in division	Other than 40 MCF in division
Hand fellowships	Both, 2-yr fellowship/Integrated residency	Yes	Both 2-yr/5-yr programs	Integrated 6-yr CT Residency	Integrated Heart and Vasc Center	NCI Comprehensive Cancer Center	Science/Research Division Present	Plastics	Plastics	MD	23	461	143	14	No NIH Funding	Assistant Professor	Traditional Rank	Assistant Professor	No title	Female	Other	Other than 10 MCF in division	Other than 20 MCF in division	Other than 40 MCF in division
Hand fellowships	Both, 2-yr fellowship/Integrated residency	Yes	Both 2-yr/5-yr programs	Integrated 6-yr CT Residency	Integrated Heart and Vasc Center	NCI Comprehensive Cancer Center	Science/Research Division Present	Plastics	Plastics	MD	41	416	220	10	No NIH Funding	Assistant Professor	Traditional Rank	Assistant Professor	No title	Male	Other	Other than 10 MCF in division	Other than 20 MCF in division	Other than 40 MCF in division
Hand fellowships	Both, 2-yr fellowship/Integrated residency	Yes	Both 2-yr/5-yr programs	Integrated 6-yr CT Residency	Integrated Heart and Vasc Center	NCI Comprehensive Cancer Center	Science/Research Division Present	Plastics	Plastics	MD	25	1207	224	9	No NIH Funding	Professor	Traditional Rank	Professor, Division Chief	Division Chief or Director	Male	Other	Other than 10 MCF in division	Other than 20 MCF in division	Other than 40 MCF in division
Hand fellowships	Both, 2-yr fellowship/Integrated residency	Yes	Both 2-yr/5-yr programs	Integrated 6-yr CT Residency	Integrated Heart and Vasc Center	NCI Comprehensive Cancer Center	Science/Research Division Present	Science/Research	Science/Research	PhD	22	252	83	9	NIH Funding R01, P01	Associate Professor	Traditional Rank	Associate Professor	No title	Male	Other	Other than 10 MCF in division	Other than 20 MCF in division	Other than 40 MCF in division
Hand fellowships	Both, 2-yr fellowship/Integrated residency	Yes	Both 2-yr/5-yr programs	Integrated 6-yr CT Residency	Integrated Heart and Vasc Center	NCI Comprehensive Cancer Center	Science/Research Division Present	Science/Research	Science/Research	PhD	79	1628	332	25	No NIH Funding	Associate Professor	Traditional Rank	Associate Professor	No title	Male	Other	Other than 10 MCF in division	Other than 20 MCF in division	Other than 40 MCF in division
Hand fellowships	Both, 2-yr fellowship/Integrated residency	Yes	Both 2-yr/5-yr programs	Integrated 6-yr CT Residency	Integrated Heart and Vasc Center	NCI Comprehensive Cancer Center	Science/Research Division Present	Science/Research	Science/Research	PhD	75	1986	665	23	NIH Funding R01, P01	Associate Professor	Traditional Rank	Associate Professor	No title	Male	Other	Other than 10 MCF in division	Other than 20 MCF in division	40 Most Cited Faculty in Division
Hand fellowships	Both, 2-yr fellowship/Integrated residency	Yes	Both 2-yr/5-yr programs	Integrated 6-yr CT Residency	Integrated Heart and Vasc Center	NCI Comprehensive Cancer Center	Science/Research Division Present	Science/Research	Science/Research	PhD	91	3647	673	24	No NIH Funding	Associate Professor	Traditional Rank	Associate Professor	No title	Male	Other	Other than 10 MCF in division	20 Most Cited Faculty in Division	40 Most Cited Faculty in Division
Hand fellowships	Both, 2-yr fellowship/Integrated residency	Yes	Both 2-yr/5-yr programs	Integrated 6-yr CT Residency	Integrated Heart and Vasc Center	NCI Comprehensive Cancer Center	Science/Research Division Present	Science/Research	Science/Research	PhD	4	0	0	0	No NIH Funding	Assistant Professor	Traditional Rank	Assistant Professor	No title	Male	Other	Other than 10 MCF in division	Other than 20 MCF in division	Other than 40 MCF in division
Hand fellowships	Both, 2-yr fellowship/Integrated residency	Yes	Both 2-yr/5-yr programs	Integrated 6-yr CT Residency	Integrated Heart and Vasc Center	NCI Comprehensive Cancer Center	Science/Research Division Present	Science/Research	Science/Research	PhD	4	0	0	0	No NIH Funding	Assistant Professor	Traditional Rank	Assistant Professor	No title	Male	Other	Other than 10 MCF in division	Other than 20 MCF in division	Other than 40 MCF in division
Hand fellowships	Both, 2-yr fellowship/Integrated residency	Yes	Both 2-yr/5-yr programs	Integrated 6-yr CT Residency	Integrated Heart and Vasc Center	NCI Comprehensive Cancer Center	Science/Research Division Present	Science/Research	Science/Research	PhD	79	1628	332	25	No NIH Funding	Associate Professor	Traditional Rank	Associate Professor	No title	Male	Other	Other than 10 MCF in division	Other than 20 MCF in division	Other than 40 MCF in division
Hand fellowships	Both, 2-yr fellowship/Integrated residency	Yes	Both 2-yr/5-yr programs	Integrated 6-yr CT Residency	Integrated Heart and Vasc Center	NCI Comprehensive Cancer Center	Science/Research Division Present	Science/Research	Science/Research	PhD	33	245	222	9	No NIH Funding	Instructor/Assistant	Traditional Rank	Instructor	No title	Female	Other	Other than 10 MCF in division	Other than 20 MCF in division	Other than 40 MCF in division
Hand fellowships	Both, 2-yr fellowship/Integrated residency	Yes	Both 2-yr/5-yr programs	Integrated 6-yr CT Residency	Integrated Heart and Vasc Center	NCI Comprehensive Cancer Center	Science/Research Division Present	Science/Research	Science/Research	PhD	75	1986	665	23	NIH Funding R01, P01	Associate Professor	Traditional Rank	Associate Professor	No title	Male	Other	Other than 10 MCF in division	Other than 20 MCF in division	40 Most Cited Faculty in Division
Hand fellowships	Both, 2-yr fellowship/Integrated residency	Yes	Both 2-yr/5-yr programs	Integrated 6-yr CT Residency	Integrated Heart and Vasc Center	NCI Comprehensive Cancer Center	Science/Research Division Present	Science/Research	Science/Research	PhD	22	252	83	9	NIH Funding R01, P01	Associate Professor	Traditional Rank	Associate Professor	No title	Male	Other	Other than 10 MCF in division	Other than 20 MCF in division	Other than 40 MCF in division
Hand fellowships	Both, 2-yr fellowship/Integrated residency	Yes	Both 2-yr/5-yr programs	Integrated 6-yr CT Residency	Integrated Heart and Vasc Center	NCI Comprehensive Cancer Center	Science/Research Division Present	General Surgery	MIS/GI/General Surgery	MD, PhD	24	341	88	11	No NIH Funding	Assistant Professor	Traditional Rank	Assistant Professor	No title	Male	Other	Other than 10 MCF in division	Other than 20 MCF in division	Other than 40 MCF in division
Hand fellowships	Both, 2-yr fellowship/Integrated residency	Yes	Both 2-yr/5-yr programs	Integrated 6-yr CT Residency	Integrated Heart and Vasc Center	NCI Comprehensive Cancer Center	Science/Research Division Present	General Surgery	MIS/GI/General Surgery	MD	97	3014	561	30	No NIH Funding	Professor	Traditional Rank	Professor	No title	Female	Other	Other than 10 MCF in division	Other than 20 MCF in division	Other than 40 MCF in division
Hand fellowships	Both, 2-yr fellowship/Integrated residency	Yes	Both 2-yr/5-yr programs	Integrated 6-yr CT Residency	Integrated Heart and Vasc Center	NCI Comprehensive Cancer Center	Science/Research Division Present	General Surgery	ACS	MD	116	3004	1091	31	NIH Funding non R01 - K grant, T-32	Professor	Traditional Rank	Professor, Division Chief	Division Chief or Director	Male	Other	10 Most Cited Faculty in Division	20 Most Cited Faculty in Division	40 Most Cited Faculty in Division
Hand fellowships	Both, 2-yr fellowship/Integrated residency	Yes	Both 2-yr/5-yr programs	Integrated 6-yr CT Residency	Integrated Heart and Vasc Center	NCI Comprehensive Cancer Center	Science/Research Division Present	General Surgery	ACS	MD	3	11	7	2	No NIH Funding	Assistant Professor	Traditional Rank	Assistant Professor	No title	Female	Other	Other than 10 MCF in division	Other than 20 MCF in division	Other than 40 MCF in division
Hand fellowships	Both, 2-yr fellowship/Integrated residency	Yes	Both 2-yr/5-yr programs	Integrated 6-yr CT Residency	Integrated Heart and Vasc Center	NCI Comprehensive Cancer Center	Science/Research Division Present	General Surgery	MIS/GI/General Surgery	MD	124	3905	867	32	NIH Funding non R01 - K grant, T-32	Professor	Traditional Rank	Professor	No title	Male	Other	Other than 10 MCF in division	Other than 20 MCF in division	Other than 40 MCF in division
Hand fellowships	Both, 2-yr fellowship/Integrated residency	Yes	Both 2-yr/5-yr programs	Integrated 6-yr CT Residency	Integrated Heart and Vasc Center	NCI Comprehensive Cancer Center	Science/Research Division Present	General Surgery	ACS	MD	2	18	9	2	No NIH Funding	Assistant Professor	Traditional Rank	Assistant Professor	No title	Female	Other	Other than 10 MCF in division	Other than 20 MCF in division	Other than 40 MCF in division
Hand fellowships	Both, 2-yr fellowship/Integrated residency	Yes	Both 2-yr/5-yr programs	Integrated 6-yr CT Residency	Integrated Heart and Vasc Center	NCI Comprehensive Cancer Center	Science/Research Division Present	General Surgery	MIS/GI/General Surgery	MD	19	55	40	5	No NIH Funding	Assistant Professor	Traditional Rank	Assistant Professor	No title	Female	Other	Other than 10 MCF in division	Other than 20 MCF in division	Other than 40 MCF in division
Hand fellowships	Both, 2-yr fellowship/Integrated residency	Yes	Both 2-yr/5-yr programs	Integrated 6-yr CT Residency	Integrated Heart and Vasc Center	NCI Comprehensive Cancer Center	Science/Research Division Present	General Surgery	MIS/GI/General Surgery	MD	15	128	53	6	NIH Funding non R01 - K grant, T-32	Assistant Professor	Traditional Rank	Assistant Professor	No title	Male	Other	Other than 10 MCF in division	Other than 20 MCF in division	Other than 40 MCF in division
Hand fellowships	Both, 2-yr fellowship/Integrated residency	Yes	Both 2-yr/5-yr programs	Integrated 6-yr CT Residency	Integrated Heart and Vasc Center	NCI Comprehensive Cancer Center	Science/Research Division Present	General Surgery	MIS/GI/General Surgery	MD	52	1818	668	18	No NIH Funding	Associate Professor	Traditional Rank	Associate Professor	No title	Male	Other	Other than 10 MCF in division	Other than 20 MCF in division	Other than 40 MCF in division
Hand fellowships	Both, 2-yr fellowship/Integrated residency	Yes	Both 2-yr/5-yr programs	Integrated 6-yr CT Residency	Integrated Heart and Vasc Center	NCI Comprehensive Cancer Center	Science/Research Division Present	General Surgery	ACS	MD	0	0	0	0	No NIH Funding	Assistant Professor	Traditional Rank	Assistant Professor	No title	Male	Other	Other than 10 MCF in division	Other than 20 MCF in division	Other than 40 MCF in division
Hand fellowships	Both, 2-yr fellowship/Integrated residency	Yes	Both 2-yr/5-yr programs	Integrated 6-yr CT Residency	Integrated Heart and Vasc Center	NCI Comprehensive Cancer Center	Science/Research Division Present	General Surgery	MIS/GI/General Surgery	MD	180	6403	792	25	No NIH Funding	Professor	Traditional Rank	Professor, Chairman	Division Chief or Director	Male	Other	Other than 10 MCF in division	Other than 20 MCF in division	40 Most Cited Faculty in Division
Hand fellowships	Both, 2-yr fellowship/Integrated residency	Yes	Both 2-yr/5-yr programs	Integrated 6-yr CT Residency	Integrated Heart and Vasc Center	NCI Comprehensive Cancer Center	Science/Research Division Present	General Surgery	Surgical Oncology	MD	55	1232	361	15	NIH Funding non R01 - K grant, T-32	Assistant Professor	Traditional Rank	Assistant Professor	No title	Male	Other	Other than 10 MCF in division	Other than 20 MCF in division	Other than 40 MCF in division
Hand fellowships	Both, 2-yr fellowship/Integrated residency	Yes	Both 2-yr/5-yr programs	Integrated 6-yr CT Residency	Integrated Heart and Vasc Center	NCI Comprehensive Cancer Center	Science/Research Division Present	General Surgery	ACS	MD	97	3658	700	26	NIH Funding R01, P01	Professor	Traditional Rank	Professor	No title	Male	Other	10 Most Cited Faculty in Division	20 Most Cited Faculty in Division	40 Most Cited Faculty in Division
Hand fellowships	Both, 2-yr fellowship/Integrated residency	Yes	Both 2-yr/5-yr programs	Integrated 6-yr CT Residency	Integrated Heart and Vasc Center	NCI Comprehensive Cancer Center	Science/Research Division Present	General Surgery	MIS/GI/General Surgery	MD	111	2636	973	28	No NIH Funding	Professor	Traditional Rank	Professor	No title	Male	Other	Other than 10 MCF in division	Other than 20 MCF in division	Other than 40 MCF in division
Hand fellowships	Both, 2-yr fellowship/Integrated residency	Yes	Both 2-yr/5-yr programs	Integrated 6-yr CT Residency	Integrated Heart and Vasc Center	NCI Comprehensive Cancer Center	Science/Research Division Present	General Surgery	MIS/GI/General Surgery	MD	22	294	145	12	No NIH Funding	Assistant Professor	Traditional Rank	Assistant Professor	No title	Male	Other	Other than 10 MCF in division	Other than 20 MCF in division	Other than 40 MCF in division
Hand fellowships	Both, 2-yr fellowship/Integrated residency	Yes	Both 2-yr/5-yr programs	Integrated 6-yr CT Residency	Integrated Heart and Vasc Center	NCI Comprehensive Cancer Center	Science/Research Division Present	General Surgery	MIS/GI/General Surgery	MD, PhD	83	1689	1204	24	No NIH Funding	Professor	Traditional Rank	Professor	No title	Male	Other	Other than 10 MCF in division	Other than 20 MCF in division	Other than 40 MCF in division
Hand fellowships	Both, 2-yr fellowship/Integrated residency	Yes	Both 2-yr/5-yr programs	Integrated 6-yr CT Residency	Integrated Heart and Vasc Center	NCI Comprehensive Cancer Center	Science/Research Division Present	General Surgery	Surgical Oncology	MD	117	3216	1284	32	NIH Funding R01, P01	Professor	Traditional Rank	Professor	No title	Male	Other	Other than 10 MCF in division	Other than 20 MCF in division	Other than 40 MCF in division
Hand fellowships	Both, 2-yr fellowship/Integrated residency	Yes	Both 2-yr/5-yr programs	Integrated 6-yr CT Residency	Integrated Heart and Vasc Center	NCI Comprehensive Cancer Center	Science/Research Division Present	General Surgery	MIS/GI/General Surgery	MD	36	906	354	12	No NIH Funding	Associate Professor	Traditional Rank	Associate Professor	No title	Male	Other	Other than 10 MCF in division	Other than 20 MCF in division	Other than 40 MCF in division
Hand fellowships	Both, 2-yr fellowship/Integrated residency	Yes	Both 2-yr/5-yr programs	Integrated 6-yr CT Residency	Integrated Heart and Vasc Center	NCI Comprehensive Cancer Center	Science/Research Division Present	General Surgery	ACS	MD	6	136	31	6	No NIH Funding	Assistant Professor	Traditional Rank	Assistant Professor	No title	Male	Other	Other than 10 MCF in division	Other than 20 MCF in division	Other than 40 MCF in division
Hand fellowships	Both, 2-yr fellowship/Integrated residency	Yes	Both 2-yr/5-yr programs	Integrated 6-yr CT Residency	Integrated Heart and Vasc Center	NCI Comprehensive Cancer Center	Science/Research Division Present	General Surgery	ACS	MD	13	189	93	7	No NIH Funding	Associate Professor	Traditional Rank	Associate Professor	No title	Male	Other	Other than 10 MCF in division	Other than 20 MCF in division	40 Most Cited Faculty in Division
Hand fellowships	Both, 2-yr fellowship/Integrated residency	Yes	Both 2-yr/5-yr programs	Integrated 6-yr CT Residency	Integrated Heart and Vasc Center	NCI Comprehensive Cancer Center	Science/Research Division Present	General Surgery	MIS/GI/General Surgery	MD	58	1065	276	17	NIH Funding non R01 - K grant, T-32	Professor	Traditional Rank	Professor	No title	Female	Other	Other than 10 MCF in division	Other than 20 MCF in division	Other than 40 MCF in division
Hand fellowships	Both, 2-yr fellowship/Integrated residency	Yes	Both 2-yr/5-yr programs	Integrated 6-yr CT Residency	Integrated Heart and Vasc Center	NCI Comprehensive Cancer Center	Science/Research Division Present	General Surgery	MIS/GI/General Surgery	MD	155	4038	387	29	No NIH Funding	Professor	Traditional Rank	Professor	No title	Male	Other	Other than 10 MCF in division	Other than 20 MCF in division	Other than 40 MCF in division
Hand fellowships	Both, 2-yr fellowship/Integrated residency	Yes	Both 2-yr/5-yr programs	Integrated 6-yr CT Residency	Integrated Heart and Vasc Center	NCI Comprehensive Cancer Center	Science/Research Division Present	General Surgery	Surgical Oncology	MD	0	0			No NIH Funding	Assistant Professor	Traditional Rank	Assistant Professor	No title	Male	Other	Other than 10 MCF in division	Other than 20 MCF in division	Other than 40 MCF in division
Hand fellowships	Both, 2-yr fellowship/Integrated residency	Yes	Both 2-yr/5-yr programs	Integrated 6-yr CT Residency	Integrated Heart and Vasc Center	NCI Comprehensive Cancer Center	Science/Research Division Present	General Surgery	Surgical Oncology	MD	99	5019	1380	34	NIH Funding R01, P01	Professor	Traditional Rank	Professor, Division Chief	Division Chief or Director	Male	Other	Other than 10 MCF in division	Other than 20 MCF in division	Other than 40 MCF in division
Hand fellowships	Both, 2-yr fellowship/Integrated residency	Yes	Both 2-yr/5-yr programs	Integrated 6-yr CT Residency	Integrated Heart and Vasc Center	NCI Comprehensive Cancer Center	Science/Research Division Present	General Surgery	MIS/GI/General Surgery	MD	5	74	54	5	No NIH Funding	Assistant Professor	Traditional Rank	Assistant Professor	No title	Male	Other	Other than 10 MCF in division	Other than 20 MCF in division	Other than 40 MCF in division
Hand fellowships	Both, 2-yr fellowship/Integrated residency	Yes	Both 2-yr/5-yr programs	Integrated 6-yr CT Residency	Integrated Heart and Vasc Center	NCI Comprehensive Cancer Center	Science/Research Division Present	General Surgery	ACS	MD, PhD	85	2970	722	26	No NIH Funding	Associate Professor	Traditional Rank	Associate Professor	No title	Male	Other	Other than 10 MCF in division	20 Most Cited Faculty in Division	40 Most Cited Faculty in Division
Hand fellowships	Both, 2-yr fellowship/Integrated residency	Yes	Both 2-yr/5-yr programs	Integrated 6-yr CT Residency	Integrated Heart and Vasc Center	NCI Comprehensive Cancer Center	Science/Research Division Present	General Surgery	MIS/GI/General Surgery	MD	62	1363	497	19	No NIH Funding	Associate Professor	Traditional Rank	Associate Professor	No title	Male	Other	Other than 10 MCF in division	Other than 20 MCF in division	Other than 40 MCF in division
Hand fellowships	Both, 2-yr fellowship/Integrated residency	Yes	Both 2-yr/5-yr programs	Integrated 6-yr CT Residency	Integrated Heart and Vasc Center	NCI Comprehensive Cancer Center	Science/Research Division Present	General Surgery	ACS	MD	25	1529	1034	12	No NIH Funding	Associate Professor	Traditional Rank	Associate Professor	No title	Female	Other	Other than 10 MCF in division	20 Most Cited Faculty in Division	40 Most Cited Faculty in Division
Hand fellowships	Both, 2-yr fellowship/Integrated residency	Yes	Both 2-yr/5-yr programs	Integrated 6-yr CT Residency	Integrated Heart and Vasc Center	NCI Comprehensive Cancer Center	Science/Research Division Present	General Surgery	ACS	MD	22	451	165	10	No NIH Funding	Associate Professor	Traditional Rank	Associate Professor	No title	Male	Other	Other than 10 MCF in division	Other than 20 MCF in division	40 Most Cited Faculty in Division
Hand fellowships	Both, 2-yr fellowship/Integrated residency	Yes	Both 2-yr/5-yr programs	Integrated 6-yr CT Residency	Integrated Heart and Vasc Center	NCI Comprehensive Cancer Center	Science/Research Division Present	General Surgery	Surgical Oncology	MD	314	12474	2819	47	NIH Funding R01, P01	Professor	Traditional Rank	Professor	No title	Male	10 best faculty	Other than 10 MCF in division	20 Most Cited Faculty in Division	40 Most Cited Faculty in Division
Hand fellowships	Both, 2-yr fellowship/Integrated residency	Yes	Both 2-yr/5-yr programs	Integrated 6-yr CT Residency	Integrated Heart and Vasc Center	NCI Comprehensive Cancer Center	Science/Research Division Present	General Surgery	ACS	MD	0	0	0	0	No NIH Funding	Assistant Professor	Traditional Rank	Assistant Professor	No title	Male	Other	Other than 10 MCF in division	Other than 20 MCF in division	Other than 40 MCF in division
Hand fellowships	Both, 2-yr fellowship/Integrated residency	Yes	Both 2-yr/5-yr programs	Integrated 6-yr CT Residency	Integrated Heart and Vasc Center	NCI Comprehensive Cancer Center	Science/Research Division Present	General Surgery	ACS	MD, PhD	23	988	324	16	No NIH Funding	Assistant Professor	Traditional Rank	Assistant Professor	No title	Male	Other	Other than 10 MCF in division	Other than 20 MCF in division	40 Most Cited Faculty in Division
Hand fellowships	Both, 2-yr fellowship/Integrated residency	Yes	Both 2-yr/5-yr programs	Integrated 6-yr CT Residency	Integrated Heart and Vasc Center	NCI Comprehensive Cancer Center	Science/Research Division Present	General Surgery	ACS	MD	2	0	0	0	No NIH Funding	Assistant Professor	Traditional Rank	Assistant Professor	No title	Male	Other	Other than 10 MCF in division	Other than 20 MCF in division	Other than 40 MCF in division
Hand fellowships	Both, 2-yr fellowship/Integrated residency	Yes	Both 2-yr/5-yr programs	Integrated 6-yr CT Residency	Integrated Heart and Vasc Center	NCI Comprehensive Cancer Center	Science/Research Division Present	General Surgery	MIS/GI/General Surgery	MD	58	807	358	16	No NIH Funding	Associate Professor	Traditional Rank	Associate Professor	No title	Male	Other	Other than 10 MCF in division	Other than 20 MCF in division	Other than 40 MCF in division
Hand fellowships	Both, 2-yr fellowship/Integrated residency	Yes	Both 2-yr/5-yr programs	Integrated 6-yr CT Residency	Integrated Heart and Vasc Center	NCI Comprehensive Cancer Center	Science/Research Division Present	General Surgery	Surgical Oncology	MD					No NIH Funding	Assistant Professor	Traditional Rank	Assistant Professor	No title	Male		Other than 10 MCF in division	Other than 20 MCF in division	Other than 40 MCF in division
Hand fellowships	Both, 2-yr fellowship/Integrated residency	Yes	Both 2-yr/5-yr programs	Integrated 6-yr CT Residency	Integrated Heart and Vasc Center	NCI Comprehensive Cancer Center	Science/Research Division Present	General Surgery	MIS/GI/General Surgery	MD	58	1065	276	17	NIH Funding R01, P01	Professor	Traditional Rank	Professor	No title	Female	Other	Other than 10 MCF in division	Other than 20 MCF in division	Other than 40 MCF in division
Hand fellowships	Both, 2-yr fellowship/Integrated residency	Yes	Both 2-yr/5-yr programs	Integrated 6-yr CT Residency	Integrated Heart and Vasc Center	NCI Comprehensive Cancer Center	Science/Research Division Present	General Surgery	MIS/GI/General Surgery	MD	52	1818	668	18	No NIH Funding	Associate Professor	Traditional Rank	Associate Professor	No title	Male	Other	Other than 10 MCF in division	Other than 20 MCF in division	Other than 40 MCF in division
Hand fellowships	Both, 2-yr fellowship/Integrated residency	Yes	Both 2-yr/5-yr programs	Integrated 6-yr CT Residency	Integrated Heart and Vasc Center	NCI Comprehensive Cancer Center	Science/Research Division Present	General Surgery	MIS/GI/General Surgery	MD	124	3905	867	32	NIH Funding non R01 - K grant, T-32	Professor	Traditional Rank	Professor	No title	Male	Other	Other than 10 MCF in division	Other than 20 MCF in division	Other than 40 MCF in division
Hand fellowships	Both, 2-yr fellowship/Integrated residency	Yes	Both 2-yr/5-yr programs	Integrated 6-yr CT Residency	Integrated Heart and Vasc Center	NCI Comprehensive Cancer Center	Science/Research Division Present	General Surgery	MIS/GI/General Surgery	MD, PhD	24	341	88	11	No NIH Funding	Assistant Professor	Traditional Rank	Assistant Professor	No title	Male	Other	Other than 10 MCF in division	Other than 20 MCF in division	Other than 40 MCF in division
Hand fellowships	Both, 2-yr fellowship/Integrated residency	Yes	Both 2-yr/5-yr programs	Integrated 6-yr CT Residency	Integrated Heart and Vasc Center	NCI Comprehensive Cancer Center	Science/Research Division Present	General Surgery	Surgical Oncology	MD	314	12474	2819	47	NIH Funding R01, P01	Professor	Traditional Rank	Professor	No title	Male	10 best faculty	Other than 10 MCF in division	20 Most Cited Faculty in Division	40 Most Cited Faculty in Division
Hand fellowships	Both, 2-yr fellowship/Integrated residency	Yes	Both 2-yr/5-yr programs	Integrated 6-yr CT Residency	Integrated Heart and Vasc Center	NCI Comprehensive Cancer Center	Science/Research Division Present	General Surgery	Surgical Oncology	MD	99	5019	1380	34	NIH Funding R01, P01	Professor	Traditional Rank	Professor, Division Chief	Division Chief or Director	Male	Other	Other than 10 MCF in division	Other than 20 MCF in division	Other than 40 MCF in division
Hand fellowships	Both, 2-yr fellowship/Integrated residency	Yes	Both 2-yr/5-yr programs	Integrated 6-yr CT Residency	Integrated Heart and Vasc Center	NCI Comprehensive Cancer Center	Science/Research Division Present	General Surgery	Surgical Oncology	MD	117	3216	1284	32	NIH Funding R01, P01	Professor	Traditional Rank	Professor	No title	Male	Other	Other than 10 MCF in division	Other than 20 MCF in division	Other than 40 MCF in division
Hand fellowships	Both, 2-yr fellowship/Integrated residency	Yes	Both 2-yr/5-yr programs	Integrated 6-yr CT Residency	Integrated Heart and Vasc Center	NCI Comprehensive Cancer Center	Science/Research Division Present	General Surgery	Surgical Oncology	MD	55	1232	361	15	NIH Funding R01, P01	Assistant Professor	Traditional Rank	Assistant Professor	No title	Male	Other	Other than 10 MCF in division	Other than 20 MCF in division	Other than 40 MCF in division
Hand fellowships	Both, 2-yr fellowship/Integrated residency	Yes	Both 2-yr/5-yr programs	Integrated 6-yr CT Residency	Integrated Heart and Vasc Center	NCI Comprehensive Cancer Center	Science/Research Division Present	General Surgery	MIS/GI/General Surgery	MD	58	807	358	16	NIH Funding non R01 - K grant, T-32	Associate Professor	Traditional Rank	Associate Professor	No title	Male	Other	Other than 10 MCF in division	Other than 20 MCF in division	Other than 40 MCF in division
Hand fellowships	Both, 2-yr fellowship/Integrated residency	Yes	Both 2-yr/5-yr programs	Integrated 6-yr CT Residency	Integrated Heart and Vasc Center	NCI Comprehensive Cancer Center	Science/Research Division Present	General Surgery	MIS/GI/General Surgery	MD	5	74	54	5	NIH Funding R01, P01	Assistant Professor	Traditional Rank	Assistant Professor	No title	Male	Other	Other than 10 MCF in division	Other than 20 MCF in division	Other than 40 MCF in division
Hand fellowships	Both, 2-yr fellowship/Integrated residency	Yes	Both 2-yr/5-yr programs	Integrated 6-yr CT Residency	Integrated Heart and Vasc Center	NCI Comprehensive Cancer Center	Science/Research Division Present	General Surgery	MIS/GI/General Surgery	MD	62	1363	497	19	NIH Funding R01, P01	Associate Professor	Traditional Rank	Associate Professor	No title	Male	Other	Other than 10 MCF in division	Other than 20 MCF in division	Other than 40 MCF in division
Hand fellowships	Both, 2-yr fellowship/Integrated residency	Yes	Both 2-yr/5-yr programs	Integrated 6-yr CT Residency	Integrated Heart and Vasc Center	NCI Comprehensive Cancer Center	Science/Research Division Present	General Surgery	MIS/GI/General Surgery	MD	155	4038	387	29	No NIH Funding	Professor	Traditional Rank	Professor	No title	Male	Other	Other than 10 MCF in division	Other than 20 MCF in division	Other than 40 MCF in division
Hand fellowships	Both, 2-yr fellowship/Integrated residency	Yes	Both 2-yr/5-yr programs	Integrated 6-yr CT Residency	Integrated Heart and Vasc Center	NCI Comprehensive Cancer Center	Science/Research Division Present	General Surgery	MIS/GI/General Surgery	MD	36	906	354	12	No NIH Funding	Associate Professor	Traditional Rank	Associate Professor	No title	Male	Other	Other than 10 MCF in division	Other than 20 MCF in division	Other than 40 MCF in division
Hand fellowships	Both, 2-yr fellowship/Integrated residency	Yes	Both 2-yr/5-yr programs	Integrated 6-yr CT Residency	Integrated Heart and Vasc Center	NCI Comprehensive Cancer Center	Science/Research Division Present	General Surgery	MIS/GI/General Surgery	MD	22	294	145	12	No NIH Funding	Assistant Professor	Traditional Rank	Assistant Professor	No title	Male	Other	Other than 10 MCF in division	Other than 20 MCF in division	Other than 40 MCF in division
Hand fellowships	Both, 2-yr fellowship/Integrated residency	Yes	Both 2-yr/5-yr programs	Integrated 6-yr CT Residency	Integrated Heart and Vasc Center	NCI Comprehensive Cancer Center	Science/Research Division Present	General Surgery	MIS/GI/General Surgery	MD	97	3014	561	30	No NIH Funding	Professor	Traditional Rank	Professor	No title	Female	Other	Other than 10 MCF in division	Other than 20 MCF in division	Other than 40 MCF in division
Hand fellowships	Both, 2-yr fellowship/Integrated residency	Yes	Both 2-yr/5-yr programs	Integrated 6-yr CT Residency	Integrated Heart and Vasc Center	NCI Comprehensive Cancer Center	Science/Research Division Present	General Surgery	ACS	MD	2	0	0	0	NIH Funding R01, P01	Assistant Professor	Traditional Rank	Assistant Professor	No title	Male	Other	Other than 10 MCF in division	Other than 20 MCF in division	Other than 40 MCF in division
Hand fellowships	Both, 2-yr fellowship/Integrated residency	Yes	Both 2-yr/5-yr programs	Integrated 6-yr CT Residency	Integrated Heart and Vasc Center	NCI Comprehensive Cancer Center	Science/Research Division Present	General Surgery	ACS	MD, PhD	23	988	324	16	No NIH Funding	Assistant Professor	Traditional Rank	Assistant Professor	No title	Male	Other	Other than 10 MCF in division	Other than 20 MCF in division	40 Most Cited Faculty in Division
Hand fellowships	Both, 2-yr fellowship/Integrated residency	Yes	Both 2-yr/5-yr programs	Integrated 6-yr CT Residency	Integrated Heart and Vasc Center	NCI Comprehensive Cancer Center	Science/Research Division Present	General Surgery	ACS	MD	0	0	0	0	No NIH Funding	Assistant Professor	Traditional Rank	Assistant Professor	No title	Male	Other	Other than 10 MCF in division	Other than 20 MCF in division	Other than 40 MCF in division
Hand fellowships	Both, 2-yr fellowship/Integrated residency	Yes	Both 2-yr/5-yr programs	Integrated 6-yr CT Residency	Integrated Heart and Vasc Center	NCI Comprehensive Cancer Center	Science/Research Division Present	General Surgery	ACS	MD	22	451	165	10	No NIH Funding	Associate Professor	Traditional Rank	Associate Professor	No title	Male	Other	Other than 10 MCF in division	Other than 20 MCF in division	40 Most Cited Faculty in Division
Hand fellowships	Both, 2-yr fellowship/Integrated residency	Yes	Both 2-yr/5-yr programs	Integrated 6-yr CT Residency	Integrated Heart and Vasc Center	NCI Comprehensive Cancer Center	Science/Research Division Present	General Surgery	ACS	MD	25	1529	1034	12	No NIH Funding	Associate Professor	Traditional Rank	Associate Professor	No title	Female	Other	Other than 10 MCF in division	20 Most Cited Faculty in Division	40 Most Cited Faculty in Division
Hand fellowships	Both, 2-yr fellowship/Integrated residency	Yes	Both 2-yr/5-yr programs	Integrated 6-yr CT Residency	Integrated Heart and Vasc Center	NCI Comprehensive Cancer Center	Science/Research Division Present	General Surgery	ACS	MD, PhD	85	2970	722	26	No NIH Funding	Associate Professor	Traditional Rank	Associate Professor	No title	Male	Other	10 Most Cited Faculty in Division	20 Most Cited Faculty in Division	40 Most Cited Faculty in Division
Hand fellowships	Both, 2-yr fellowship/Integrated residency	Yes	Both 2-yr/5-yr programs	Integrated 6-yr CT Residency	Integrated Heart and Vasc Center	NCI Comprehensive Cancer Center	Science/Research Division Present	General Surgery	ACS	MD	13	189	93	7	No NIH Funding	Associate Professor	Traditional Rank	Associate Professor	No title	Male	Other	Other than 10 MCF in division	Other than 20 MCF in division	40 Most Cited Faculty in Division
Hand fellowships	Both, 2-yr fellowship/Integrated residency	Yes	Both 2-yr/5-yr programs	Integrated 6-yr CT Residency	Integrated Heart and Vasc Center	NCI Comprehensive Cancer Center	Science/Research Division Present	General Surgery	ACS	MD	6	136	31	6	No NIH Funding	Assistant Professor	Traditional Rank	Assistant Professor	No title	Male	Other	Other than 10 MCF in division	Other than 20 MCF in division	Other than 40 MCF in division
Hand fellowships	Both, 2-yr fellowship/Integrated residency	Yes	Both 2-yr/5-yr programs	Integrated 6-yr CT Residency	Integrated Heart and Vasc Center	NCI Comprehensive Cancer Center	Science/Research Division Present	General Surgery	ACS	MD	97	3658	700	26	NIH Funding R01, P01	Professor	Traditional Rank	Professor	No title	Male	Other	10 Most Cited Faculty in Division	20 Most Cited Faculty in Division	40 Most Cited Faculty in Division
Hand fellowships	Both, 2-yr fellowship/Integrated residency	Yes	Both 2-yr/5-yr programs	Integrated 6-yr CT Residency	Integrated Heart and Vasc Center	NCI Comprehensive Cancer Center	Science/Research Division Present	General Surgery	ACS	MD	0	0	0	0	No NIH Funding	Assistant Professor	Traditional Rank	Assistant Professor	No title	Male	Other	Other than 10 MCF in division	Other than 20 MCF in division	Other than 40 MCF in division
Hand fellowships	Both, 2-yr fellowship/Integrated residency	Yes	Both 2-yr/5-yr programs	Integrated 6-yr CT Residency	Integrated Heart and Vasc Center	NCI Comprehensive Cancer Center	Science/Research Division Present	General Surgery	ACS	MD	2	18	9	2	No NIH Funding	Assistant Professor	Traditional Rank	Assistant Professor	No title	Female	Other	Other than 10 MCF in division	Other than 20 MCF in division	Other than 40 MCF in division
Hand fellowships	Both, 2-yr fellowship/Integrated residency	Yes	Both 2-yr/5-yr programs	Integrated 6-yr CT Residency	Integrated Heart and Vasc Center	NCI Comprehensive Cancer Center	Science/Research Division Present	General Surgery	ACS	MD	3	11	7	2	NIH Funding R01, P01	Assistant Professor	Traditional Rank	Assistant Professor	No title	Female	Other	Other than 10 MCF in division	Other than 20 MCF in division	Other than 40 MCF in division
Hand fellowships	Both, 2-yr fellowship/Integrated residency	Yes	Both 2-yr/5-yr programs	Integrated 6-yr CT Residency	Integrated Heart and Vasc Center	NCI Comprehensive Cancer Center	Science/Research Division Present	General Surgery	MIS/GI/General Surgery	MD	15	128	53	6	NIH Funding non R01 - K grant, T-32	Assistant Professor	Traditional Rank	Assistant Professor	No title	Male	Other	Other than 10 MCF in division	Other than 20 MCF in division	Other than 40 MCF in division
Hand fellowships	Both, 2-yr fellowship/Integrated residency	Yes	Both 2-yr/5-yr programs	Integrated 6-yr CT Residency	Integrated Heart and Vasc Center	NCI Comprehensive Cancer Center	Science/Research Division Present	General Surgery	ACS	MD	116	3004	1091	31	NIH Funding non R01 - K grant, T-32	Professor	Traditional Rank	Professor, Division Chief	Division Chief or Director	Male	Other	10 Most Cited Faculty in Division	20 Most Cited Faculty in Division	40 Most Cited Faculty in Division
Hand fellowships	Both, 2-yr fellowship/Integrated residency	Yes	Both 2-yr/5-yr programs	Integrated 6-yr CT Residency	Integrated Heart and Vasc Center	NCI Comprehensive Cancer Center	Science/Research Division Present	Vascular	Vascular	MD	48	1892	378	20	NIH Funding R01, P01	Associate Professor	Traditional Rank	Associate Professor	No title	Male	Other	Other than 10 MCF in division	Other than 20 MCF in division	Other than 40 MCF in division
Hand fellowships	Both, 2-yr fellowship/Integrated residency	Yes	Both 2-yr/5-yr programs	Integrated 6-yr CT Residency	Integrated Heart and Vasc Center	NCI Comprehensive Cancer Center	Science/Research Division Present	Vascular	Vascular	MD	45	846	254	14	No NIH Funding	Associate Professor	Traditional Rank	Associate Professor	No title	Male	Other	Other than 10 MCF in division	Other than 20 MCF in division	Other than 40 MCF in division
Hand fellowships	Both, 2-yr fellowship/Integrated residency	Yes	Both 2-yr/5-yr programs	Integrated 6-yr CT Residency	Integrated Heart and Vasc Center	NCI Comprehensive Cancer Center	Science/Research Division Present	Vascular	Vascular	MD	33	214	105	6	No NIH Funding	Assistant Professor	Traditional Rank	Assissistant Professor, Division Chief	Division Chief or Director	Male	Other	Other than 10 MCF in division	Other than 20 MCF in division	Other than 40 MCF in division
Hand fellowships	Both, 2-yr fellowship/Integrated residency	Yes	Both 2-yr/5-yr programs	Integrated 6-yr CT Residency	Integrated Heart and Vasc Center	NCI Comprehensive Cancer Center	Science/Research Division Present	Vascular	Vascular	MD	13	1051	185	8	NIH Funding non R01 - K grant, T-32	Assistant Professor	Traditional Rank	Assissistant Professor, Division Chief	Division Chief or Director	Female	Other	Other than 10 MCF in division	Other than 20 MCF in division	Other than 40 MCF in division
Hand fellowships	Both, 2-yr fellowship/Integrated residency	Yes	Both 2-yr/5-yr programs	Integrated 6-yr CT Residency	Integrated Heart and Vasc Center	NCI Comprehensive Cancer Center	Science/Research Division Present	Vascular	Vascular	MD	92	2290	348	22	No NIH Funding	Professor	Traditional Rank	Professor	No title	Male	Other	Other than 10 MCF in division	Other than 20 MCF in division	Other than 40 MCF in division
Hand fellowships	Both, 2-yr fellowship/Integrated residency	Yes	Both 2-yr/5-yr programs	Integrated 6-yr CT Residency	Integrated Heart and Vasc Center	NCI Comprehensive Cancer Center	Science/Research Division Present	Vascular	Vascular	MD	139	3852	584	29	No NIH Funding	Professor	Traditional Rank	Professor, Division Chief	Division Chief or Director	Male	Other	Other than 10 MCF in division	Other than 20 MCF in division	40 Most Cited Faculty in Division
Hand fellowships	Both, 2-yr fellowship/Integrated residency	Yes	Both 2-yr/5-yr programs	Integrated 6-yr CT Residency	Integrated Heart and Vasc Center	NCI Comprehensive Cancer Center	Science/Research Division Present	Vascular	Vascular	MD	261	6457	38	38	NIH Funding R01, P01	Professor	Traditional Rank	Professor, Vice Chairman	Division Chief or Director	Male	10 best faculty	10 Most Cited Faculty in Division	20 Most Cited Faculty in Division	40 Most Cited Faculty in Division
Hand fellowships	Both, 2-yr fellowship/Integrated residency	Yes	Both 2-yr/5-yr programs	Integrated 6-yr CT Residency	Integrated Heart and Vasc Center	NCI Comprehensive Cancer Center	Science/Research Division Present	Vascular	Vascular	MD	154	4530	1413	48	NIH Funding R01, P01	Professor	Traditional Rank	Professor	No title	Male	Other	Other than 10 MCF in division	20 Most Cited Faculty in Division	40 Most Cited Faculty in Division
Hand fellowships	Both, 2-yr fellowship/Integrated residency	Yes	Both 2-yr/5-yr programs	Integrated 6-yr CT Residency	Integrated Heart and Vasc Center	NCI Comprehensive Cancer Center	Science/Research Division Present	Vascular	Vascular	MD	6	33	6	2	No NIH Funding	Assistant Professor	Traditional Rank	Assissistant Professor, Division Chief	Division Chief or Director	Male	Other	Other than 10 MCF in division	Other than 20 MCF in division	Other than 40 MCF in division
Hand fellowships	Both, 2-yr fellowship/Integrated residency	Yes	Both 2-yr/5-yr programs	Integrated 6-yr CT Residency	Integrated Heart and Vasc Center	NCI Comprehensive Cancer Center	Science/Research Division Present	Vascular	Vascular	MD	6	33	6	2	No NIH Funding	Assistant Professor	Traditional Rank	Assissistant Professor, Division Chief	Division Chief or Director	Male	Other	Other than 10 MCF in division	Other than 20 MCF in division	Other than 40 MCF in division
Hand fellowships	Both, 2-yr fellowship/Integrated residency	Yes	Both 2-yr/5-yr programs	Integrated 6-yr CT Residency	Integrated Heart and Vasc Center	NCI Comprehensive Cancer Center	Science/Research Division Present	Vascular	Vascular	MD	154	4530	1413	48	NIH Funding R01, P01	Professor	Traditional Rank	Professor	No title	Male	Other	Other than 10 MCF in division	20 Most Cited Faculty in Division	40 Most Cited Faculty in Division
Hand fellowships	Both, 2-yr fellowship/Integrated residency	Yes	Both 2-yr/5-yr programs	Integrated 6-yr CT Residency	Integrated Heart and Vasc Center	NCI Comprehensive Cancer Center	Science/Research Division Present	Vascular	Vascular	MD	261	6457	38	38	NIH Funding non R01 - K grant, T-32	Professor	Traditional Rank	Professor, Vice Chairman	Division Chief or Director	Male	10 best faculty	10 Most Cited Faculty in Division	20 Most Cited Faculty in Division	40 Most Cited Faculty in Division
Hand fellowships	Both, 2-yr fellowship/Integrated residency	Yes	Both 2-yr/5-yr programs	Integrated 6-yr CT Residency	Integrated Heart and Vasc Center	NCI Comprehensive Cancer Center	Science/Research Division Present	Vascular	Vascular	MD	139	3852	584	29	No NIH Funding	Professor	Traditional Rank	Professor, Division Chief	Division Chief or Director	Male	Other	Other than 10 MCF in division	Other than 20 MCF in division	40 Most Cited Faculty in Division
Hand fellowships	Both, 2-yr fellowship/Integrated residency	Yes	Both 2-yr/5-yr programs	Integrated 6-yr CT Residency	Integrated Heart and Vasc Center	NCI Comprehensive Cancer Center	Science/Research Division Present	Vascular	Vascular	MD	92	2290	348	22	No NIH Funding	Professor	Traditional Rank	Professor	No title	Male	Other	Other than 10 MCF in division	Other than 20 MCF in division	Other than 40 MCF in division
Hand fellowships	Both, 2-yr fellowship/Integrated residency	Yes	Both 2-yr/5-yr programs	Integrated 6-yr CT Residency	Integrated Heart and Vasc Center	NCI Comprehensive Cancer Center	Science/Research Division Present	Vascular	Vascular	MD	13	1051	185	8	NIH Funding non R01 - K grant, T-32	Assistant Professor	Traditional Rank	Assissistant Professor, Division Chief	No title	Female	Other	Other than 10 MCF in division	Other than 20 MCF in division	Other than 40 MCF in division
Hand fellowships	Both, 2-yr fellowship/Integrated residency	Yes	Both 2-yr/5-yr programs	Integrated 6-yr CT Residency	Integrated Heart and Vasc Center	NCI Comprehensive Cancer Center	Science/Research Division Present	Vascular	Vascular	MD	33	214	105	6	No NIH Funding	Assistant Professor	Traditional Rank	Assissistant Professor, Division Chief	Division Chief or Director	Male	Other	Other than 10 MCF in division	Other than 20 MCF in division	Other than 40 MCF in division
Hand fellowships	Both, 2-yr fellowship/Integrated residency	Yes	Both 2-yr/5-yr programs	Integrated 6-yr CT Residency	Integrated Heart and Vasc Center	NCI Comprehensive Cancer Center	Science/Research Division Present	Vascular	Vascular	MD	45	846	254	14	No NIH Funding	Associate Professor	Traditional Rank	Associate Professor	No title	Male	Other	Other than 10 MCF in division	Other than 20 MCF in division	Other than 40 MCF in division
Hand fellowships	Both, 2-yr fellowship/Integrated residency	Yes	Both 2-yr/5-yr programs	Integrated 6-yr CT Residency	Integrated Heart and Vasc Center	NCI Comprehensive Cancer Center	Science/Research Division Present	Vascular	Vascular	MD	48	1892	378	20	NIH Funding R01, P01	Associate Professor	Traditional Rank	Associate Professor	No title	Male	Other	Other than 10 MCF in division	Other than 20 MCF in division	Other than 40 MCF in division
Hand fellowships	Both, 2-yr fellowship/Integrated residency	Yes	Both 2-yr/5-yr programs	Integrated 6-yr CT Residency	Integrated Heart and Vasc Center	NCI Comprehensive Cancer Center	Science/Research Division Present	Transplant	Transplant	MD	249	6703	1548	42	NIH Funding R01, P01	Professor	Traditional Rank	Professor, Chairman	Division Chief or Director	Male	10 best faculty	Other than 10 MCF in division	Other than 20 MCF in division	40 Most Cited Faculty in Division
Hand fellowships	Both, 2-yr fellowship/Integrated residency	Yes	Both 2-yr/5-yr programs	Integrated 6-yr CT Residency	Integrated Heart and Vasc Center	NCI Comprehensive Cancer Center	Science/Research Division Present	Transplant	Transplant	PhD	33	245	222	9	NIH Funding non R01 - K grant, T-32	Instructor/Assistant	Traditional Rank	Instructor	No title	Female	Other	Other than 10 MCF in division	Other than 20 MCF in division	Other than 40 MCF in division
Hand fellowships	Both, 2-yr fellowship/Integrated residency	Yes	Both 2-yr/5-yr programs	Integrated 6-yr CT Residency	Integrated Heart and Vasc Center	NCI Comprehensive Cancer Center	Science/Research Division Present	Transplant	Transplant	MD	157	4016	619	31	No NIH Funding	Professor	Traditional Rank	Professor, Division Chief	Division Chief or Director	Male	Other	Other than 10 MCF in division	Other than 20 MCF in division	Other than 40 MCF in division
Hand fellowships	Both, 2-yr fellowship/Integrated residency	Yes	Both 2-yr/5-yr programs	Integrated 6-yr CT Residency	Integrated Heart and Vasc Center	NCI Comprehensive Cancer Center	Science/Research Division Present	Transplant	Transplant	MD	13	62	50	4	No NIH Funding	Associate Professor	Traditional Rank	Associate Professor	No title	Female	Other	Other than 10 MCF in division	Other than 20 MCF in division	Other than 40 MCF in division
Hand fellowships	Both, 2-yr fellowship/Integrated residency	Yes	Both 2-yr/5-yr programs	Integrated 6-yr CT Residency	Integrated Heart and Vasc Center	NCI Comprehensive Cancer Center	Science/Research Division Present	Transplant	Transplant	PhD	426	6819	1557	39	NIH Funding R01, P01	Professor	Traditional Rank	Professor	No title	Male	10 best faculty	Other than 10 MCF in division	Other than 20 MCF in division	40 Most Cited Faculty in Division
Hand fellowships	Both, 2-yr fellowship/Integrated residency	Yes	Both 2-yr/5-yr programs	Integrated 6-yr CT Residency	Integrated Heart and Vasc Center	NCI Comprehensive Cancer Center	Science/Research Division Present	Transplant	Transplant	MD	105	2147	453	23	No NIH Funding	Professor	Traditional Rank	Professor	No title	Male	Other	Other than 10 MCF in division	Other than 20 MCF in division	Other than 40 MCF in division
Hand fellowships	Both, 2-yr fellowship/Integrated residency	Yes	Both 2-yr/5-yr programs	Integrated 6-yr CT Residency	Integrated Heart and Vasc Center	NCI Comprehensive Cancer Center	Science/Research Division Present	Transplant	Transplant	MD	20	90	70	5	No NIH Funding	Assistant Professor	Traditional Rank	Assissistant Professor, Division Chief	Division Chief or Director	Male	Other	Other than 10 MCF in division	Other than 20 MCF in division	Other than 40 MCF in division
Hand fellowships	Both, 2-yr fellowship/Integrated residency	Yes	Both 2-yr/5-yr programs	Integrated 6-yr CT Residency	Integrated Heart and Vasc Center	NCI Comprehensive Cancer Center	Science/Research Division Present	Transplant	Transplant	MD	20	90	70	5	No NIH Funding	Assistant Professor	Traditional Rank	Assissistant Professor, Division Chief	Division Chief or Director	Male	Other	Other than 10 MCF in division	Other than 20 MCF in division	Other than 40 MCF in division
Hand fellowships	Both, 2-yr fellowship/Integrated residency	Yes	Both 2-yr/5-yr programs	Integrated 6-yr CT Residency	Integrated Heart and Vasc Center	NCI Comprehensive Cancer Center	Science/Research Division Present	Transplant	Transplant	MD, PhD	105	2147	453	23	No NIH Funding	Professor	Traditional Rank	Professor	No title	Male	Other	Other than 10 MCF in division	Other than 20 MCF in division	Other than 40 MCF in division
Hand fellowships	Both, 2-yr fellowship/Integrated residency	Yes	Both 2-yr/5-yr programs	Integrated 6-yr CT Residency	Integrated Heart and Vasc Center	NCI Comprehensive Cancer Center	Science/Research Division Present	Transplant	Transplant	PhD	426	6819	1557	39	NIH Funding R01, P01	Professor	Traditional Rank	Professor	No title	Male	10 best faculty	Other than 10 MCF in division	Other than 20 MCF in division	40 Most Cited Faculty in Division
Hand fellowships	Both, 2-yr fellowship/Integrated residency	Yes	Both 2-yr/5-yr programs	Integrated 6-yr CT Residency	Integrated Heart and Vasc Center	NCI Comprehensive Cancer Center	Science/Research Division Present	Transplant	Transplant	MD	157	4016	619	31	No NIH Funding	Professor	Traditional Rank	Professor, Division Chief	Division Chief or Director	Male	Other	Other than 10 MCF in division	Other than 20 MCF in division	Other than 40 MCF in division
Hand fellowships	Both, 2-yr fellowship/Integrated residency	Yes	Both 2-yr/5-yr programs	Integrated 6-yr CT Residency	Integrated Heart and Vasc Center	NCI Comprehensive Cancer Center	Science/Research Division Present	Transplant	Transplant	MD	13	62	50	4	No NIH Funding	Associate Professor	Traditional Rank	Associate Professor	No title	Female	Other	Other than 10 MCF in division	Other than 20 MCF in division	Other than 40 MCF in division
Hand fellowships	Both, 2-yr fellowship/Integrated residency	Yes	Both 2-yr/5-yr programs	Integrated 6-yr CT Residency	Integrated Heart and Vasc Center	NCI Comprehensive Cancer Center	Science/Research Division Present	Transplant	Transplant	MD	249	6703	1548	42	NIH Funding R01, P01	Professor	Traditional Rank	Professor, Chairman	Division Chief or Director	Male	10 best faculty	Other than 10 MCF in division	Other than 20 MCF in division	40 Most Cited Faculty in Division
Neither advanced fellowships	Both, 2-yr fellowship/Integrated residency	Yes	2-yr Vascular Fellowship	Both 3-yr/6-yr programs	Integrated Heart and Vasc Center	NCI Comprehensive Cancer Center	Science/Research Division Present	Uncoded	Uncoded	MD	7	468	289	4	No NIH Funding	Assistant Professor	Traditional Rank	Assistant Professor	No title	Female	Other	Other than 10 MCF in division	Other than 20 MCF in division	Other than 40 MCF in division
Neither advanced fellowships	Both, 2-yr fellowship/Integrated residency	Yes	2-yr Vascular Fellowship	Both 3-yr/6-yr programs	Integrated Heart and Vasc Center	NCI Comprehensive Cancer Center	Science/Research Division Present	Uncoded	Uncoded	MD	95	1553	587	20	NIH Funding non R01 - K grant, T-32	Professor	Traditional Rank	Professor, Division Chief	Division Chief or Director	Male	Other	Other than 10 MCF in division	Other than 20 MCF in division	Other than 40 MCF in division
Neither advanced fellowships	Both, 2-yr fellowship/Integrated residency	Yes	2-yr Vascular Fellowship	Both 3-yr/6-yr programs	Integrated Heart and Vasc Center	NCI Comprehensive Cancer Center	Science/Research Division Present	Cardiothoracic	Thoracic	MD	12	340	75	6	No NIH Funding	Professor	Traditional Rank	Professor, Director	Division Chief or Director	Male	Other	Other than 10 MCF in division	Other than 20 MCF in division	Other than 40 MCF in division
Neither advanced fellowships	Both, 2-yr fellowship/Integrated residency	Yes	2-yr Vascular Fellowship	Both 3-yr/6-yr programs	Integrated Heart and Vasc Center	NCI Comprehensive Cancer Center	Science/Research Division Present	Cardiothoracic	Thoracic	MD	37	391	150	11	No NIH Funding	Assistant Professor	Traditional Rank	Assistant Professor	No title	Male	Other	Other than 10 MCF in division	Other than 20 MCF in division	Other than 40 MCF in division
Neither advanced fellowships	Both, 2-yr fellowship/Integrated residency	Yes	2-yr Vascular Fellowship	Both 3-yr/6-yr programs	Integrated Heart and Vasc Center	NCI Comprehensive Cancer Center	Science/Research Division Present	Cardiothoracic	Thoracic	MD	87	580	260	13	No NIH Funding	Associate Professor	Traditional Rank	Associate Professor, Division Chief	Division Chief or Director	Male	Other	Other than 10 MCF in division	Other than 20 MCF in division	Other than 40 MCF in division
Neither advanced fellowships	Both, 2-yr fellowship/Integrated residency	Yes	2-yr Vascular Fellowship	Both 3-yr/6-yr programs	Integrated Heart and Vasc Center	NCI Comprehensive Cancer Center	Science/Research Division Present	Cardiothoracic	Thoracic	MD	67	1093	507	16	No NIH Funding	Professor	Traditional Rank	Professor	No title	Male	Other	Other than 10 MCF in division	Other than 20 MCF in division	Other than 40 MCF in division
Neither advanced fellowships	Both, 2-yr fellowship/Integrated residency	Yes	2-yr Vascular Fellowship	Both 3-yr/6-yr programs	Integrated Heart and Vasc Center	NCI Comprehensive Cancer Center	Science/Research Division Present	Cardiothoracic	Thoracic	MD	36	311	190	10	No NIH Funding	Assistant Professor	Traditional Rank	Assistant Professor	No title	Male	Other	Other than 10 MCF in division	Other than 20 MCF in division	Other than 40 MCF in division
Neither advanced fellowships	Both, 2-yr fellowship/Integrated residency	Yes	2-yr Vascular Fellowship	Both 3-yr/6-yr programs	Integrated Heart and Vasc Center	NCI Comprehensive Cancer Center	Science/Research Division Present	Cardiothoracic	Thoracic	MD	4	88	22	2	No NIH Funding	Assistant Professor	Traditional Rank	Assistant Professor	No title	Male	Other	Other than 10 MCF in division	Other than 20 MCF in division	Other than 40 MCF in division
Neither advanced fellowships	Both, 2-yr fellowship/Integrated residency	Yes	2-yr Vascular Fellowship	Both 3-yr/6-yr programs	Integrated Heart and Vasc Center	NCI Comprehensive Cancer Center	Science/Research Division Present	Cardiothoracic	Thoracic	MD	130	2228	282	18	No NIH Funding	Professor	Traditional Rank	Professor, Emeritus	Division Chief or Director	Male	Other	Other than 10 MCF in division	Other than 20 MCF in division	Other than 40 MCF in division
Neither advanced fellowships	Both, 2-yr fellowship/Integrated residency	Yes	2-yr Vascular Fellowship	Both 3-yr/6-yr programs	Integrated Heart and Vasc Center	NCI Comprehensive Cancer Center	Science/Research Division Present	Cardiothoracic	Thoracic	MD	2	31	0	2	No NIH Funding	Assistant Professor	Traditional Rank	Assistant Professor	No title	Male	Other	Other than 10 MCF in division	Other than 20 MCF in division	Other than 40 MCF in division
Neither advanced fellowships	Both, 2-yr fellowship/Integrated residency	Yes	2-yr Vascular Fellowship	Both 3-yr/6-yr programs	Integrated Heart and Vasc Center	NCI Comprehensive Cancer Center	Science/Research Division Present	Cardiothoracic	Thoracic	MD	34	714	207	14	No NIH Funding	Assistant Professor	Traditional Rank	Assistant Professor	No title	Male	Other	Other than 10 MCF in division	Other than 20 MCF in division	Other than 40 MCF in division
Neither advanced fellowships	Both, 2-yr fellowship/Integrated residency	Yes	2-yr Vascular Fellowship	Both 3-yr/6-yr programs	Integrated Heart and Vasc Center	NCI Comprehensive Cancer Center	Science/Research Division Present	Cardiothoracic	Thoracic	MD	38	976	180	8	No NIH Funding	Professor	Traditional Rank	Professor	No title	Male	Other	Other than 10 MCF in division	Other than 20 MCF in division	Other than 40 MCF in division
Neither advanced fellowships	Both, 2-yr fellowship/Integrated residency	Yes	2-yr Vascular Fellowship	Both 3-yr/6-yr programs	Integrated Heart and Vasc Center	NCI Comprehensive Cancer Center	Science/Research Division Present	Cardiothoracic	Thoracic	MD	10	150	6	3	NIH Funding non R01 - K grant, T-32	Assistant Professor	Traditional Rank	Assistant Professor	No title	Male	Other	Other than 10 MCF in division	Other than 20 MCF in division	Other than 40 MCF in division
Neither advanced fellowships	Both, 2-yr fellowship/Integrated residency	Yes	2-yr Vascular Fellowship	Both 3-yr/6-yr programs	Integrated Heart and Vasc Center	NCI Comprehensive Cancer Center	Science/Research Division Present	Cardiothoracic	Thoracic	MD	16	247	57	9	NIH Funding non R01 - K grant, T-32	Assistant Professor	Traditional Rank	Assistant Professor	No title	Male	Other	Other than 10 MCF in division	Other than 20 MCF in division	Other than 40 MCF in division
Neither advanced fellowships	Both, 2-yr fellowship/Integrated residency	Yes	2-yr Vascular Fellowship	Both 3-yr/6-yr programs	Integrated Heart and Vasc Center	NCI Comprehensive Cancer Center	Science/Research Division Present	Cardiothoracic	Thoracic	PhD	27	181	119	8	No NIH Funding	Assistant Professor	Traditional Rank	Assistant Professor	No title	Male	Other	Other than 10 MCF in division	Other than 20 MCF in division	Other than 40 MCF in division
Neither advanced fellowships	Both, 2-yr fellowship/Integrated residency	Yes	2-yr Vascular Fellowship	Both 3-yr/6-yr programs	Integrated Heart and Vasc Center	NCI Comprehensive Cancer Center	Science/Research Division Present	Cardiothoracic	Thoracic	MD	38	646	265	12	No NIH Funding	Assistant Professor	Traditional Rank	Assistant Professor, DirectorThoracics	Division Chief or Director	Male	Other	Other than 10 MCF in division	Other than 20 MCF in division	Other than 40 MCF in division
Neither advanced fellowships	Both, 2-yr fellowship/Integrated residency	Yes	2-yr Vascular Fellowship	Both 3-yr/6-yr programs	Integrated Heart and Vasc Center	NCI Comprehensive Cancer Center	Science/Research Division Present	Cardiothoracic	Thoracic	MD	5	17	13	1	No NIH Funding	Assistant Professor	Traditional Rank	Assistant Professor	No title	Male	Other	Other than 10 MCF in division	Other than 20 MCF in division	Other than 40 MCF in division
Neither advanced fellowships	Both, 2-yr fellowship/Integrated residency	Yes	2-yr Vascular Fellowship	Both 3-yr/6-yr programs	Integrated Heart and Vasc Center	NCI Comprehensive Cancer Center	Science/Research Division Present	Cardiothoracic	Thoracic	MD	17	223	102	9	No NIH Funding	Assistant Professor	Traditional Rank	Assistant Professor	No title	Male	Other	Other than 10 MCF in division	Other than 20 MCF in division	Other than 40 MCF in division
Neither advanced fellowships	Both, 2-yr fellowship/Integrated residency	Yes	2-yr Vascular Fellowship	Both 3-yr/6-yr programs	Integrated Heart and Vasc Center	NCI Comprehensive Cancer Center	Science/Research Division Present	Cardiothoracic	Thoracic	MD	176	5382	3016	35	NIH Funding R01, P01	Professor	Traditional Rank	Professor, Co Director heart valve center	Division Chief or Director	Male	10 best faculty	Other than 10 MCF in division	Other than 20 MCF in division	40 Most Cited Faculty in Division
Neither advanced fellowships	Both, 2-yr fellowship/Integrated residency	Yes	2-yr Vascular Fellowship	Both 3-yr/6-yr programs	Integrated Heart and Vasc Center	NCI Comprehensive Cancer Center	Science/Research Division Present	Cardiothoracic	Thoracic	MD	12	340	75	6	No NIH Funding	Professor	Traditional Rank	Professor, Director	Division Chief or Director	Male	Other	Other than 10 MCF in division	Other than 20 MCF in division	Other than 40 MCF in division
Neither advanced fellowships	Both, 2-yr fellowship/Integrated residency	Yes	2-yr Vascular Fellowship	Both 3-yr/6-yr programs	Integrated Heart and Vasc Center	NCI Comprehensive Cancer Center	Science/Research Division Present	Pediatric Surgery	Pediatric Surgery	MD	65	670	219	16	No NIH Funding	Professor	Traditional Rank	Professor, Division Chief	Division Chief or Director	Male	Other	Other than 10 MCF in division	Other than 20 MCF in division	Other than 40 MCF in division
Neither advanced fellowships	Both, 2-yr fellowship/Integrated residency	Yes	2-yr Vascular Fellowship	Both 3-yr/6-yr programs	Integrated Heart and Vasc Center	NCI Comprehensive Cancer Center	Science/Research Division Present	Pediatric Surgery	Pediatric Surgery	MD	20	491	344	13	No NIH Funding	Assistant Professor	Traditional Rank	Assistant Professor	No title	Male	Other	Other than 10 MCF in division	Other than 20 MCF in division	Other than 40 MCF in division
Neither advanced fellowships	Both, 2-yr fellowship/Integrated residency	Yes	2-yr Vascular Fellowship	Both 3-yr/6-yr programs	Integrated Heart and Vasc Center	NCI Comprehensive Cancer Center	Science/Research Division Present	Pediatric Surgery	Pediatric Surgery	MD	10	119	16	4	No NIH Funding	Assistant Professor	Clinical Rank	Clinical Associate Professor	Division Chief or Director	Male	Other	Other than 10 MCF in division	Other than 20 MCF in division	Other than 40 MCF in division
Neither advanced fellowships	Both, 2-yr fellowship/Integrated residency	Yes	2-yr Vascular Fellowship	Both 3-yr/6-yr programs	Integrated Heart and Vasc Center	NCI Comprehensive Cancer Center	Science/Research Division Present	Pediatric Surgery	Pediatric Surgery	MD	18	186	44	6	No NIH Funding	Associate Professor	Traditional Rank	Associate Professor, Division Chief	Division Chief or Director	Female	Other	Other than 10 MCF in division	Other than 20 MCF in division	Other than 40 MCF in division
Neither advanced fellowships	Both, 2-yr fellowship/Integrated residency	Yes	2-yr Vascular Fellowship	Both 3-yr/6-yr programs	Integrated Heart and Vasc Center	NCI Comprehensive Cancer Center	Science/Research Division Present	Pediatric Surgery	Pediatric Surgery	MD	51	580	453	15	No NIH Funding	Assistant Professor	Traditional Rank	Assistant Professor	No title	Male	Other	Other than 10 MCF in division	Other than 20 MCF in division	Other than 40 MCF in division
Neither advanced fellowships	Both, 2-yr fellowship/Integrated residency	Yes	2-yr Vascular Fellowship	Both 3-yr/6-yr programs	Integrated Heart and Vasc Center	NCI Comprehensive Cancer Center	Science/Research Division Present	Pediatric Surgery	Pediatric Surgery	MD	13	423	150	9	No NIH Funding	Assistant Professor	Traditional Rank	Assistant Professor	No title	Male	Other	Other than 10 MCF in division	Other than 20 MCF in division	Other than 40 MCF in division
Neither advanced fellowships	Both, 2-yr fellowship/Integrated residency	Yes	2-yr Vascular Fellowship	Both 3-yr/6-yr programs	Integrated Heart and Vasc Center	NCI Comprehensive Cancer Center	Science/Research Division Present	Pediatric Surgery	Pediatric Surgery	MD	65	670	219	16	No NIH Funding	Professor	Traditional Rank	Professor, Division Chief	Division Chief or Director	Male	Other	Other than 10 MCF in division	Other than 20 MCF in division	Other than 40 MCF in division
Neither advanced fellowships	Both, 2-yr fellowship/Integrated residency	Yes	2-yr Vascular Fellowship	Both 3-yr/6-yr programs	Integrated Heart and Vasc Center	NCI Comprehensive Cancer Center	Science/Research Division Present	Other	MIS/GI/General Surgery	MD	24	280	111	6	No NIH Funding	Assistant Professor	Traditional Rank	Assistant Professor	No title	Male	Other	Other than 10 MCF in division	Other than 20 MCF in division	40 Most Cited Faculty in Division
Neither advanced fellowships	Both, 2-yr fellowship/Integrated residency	Yes	2-yr Vascular Fellowship	Both 3-yr/6-yr programs	Integrated Heart and Vasc Center	NCI Comprehensive Cancer Center	Science/Research Division Present	Other	MIS/GI/General Surgery	MD	150	2797	461	27	NIH Funding R01, P01	Professor	Traditional Rank	Professor	No title	Female	Other	10 Most Cited Faculty in Division	20 Most Cited Faculty in Division	40 Most Cited Faculty in Division
Neither advanced fellowships	Both, 2-yr fellowship/Integrated residency	Yes	2-yr Vascular Fellowship	Both 3-yr/6-yr programs	Integrated Heart and Vasc Center	NCI Comprehensive Cancer Center	Science/Research Division Present	ENT	ENT	MD	36	249	54	4	No NIH Funding	Professor	Traditional Rank	Professor, Division Chief	Division Chief or Director	Male	Other	Other than 10 MCF in division	Other than 20 MCF in division	Other than 40 MCF in division
Neither advanced fellowships	Both, 2-yr fellowship/Integrated residency	Yes	2-yr Vascular Fellowship	Both 3-yr/6-yr programs	Integrated Heart and Vasc Center	NCI Comprehensive Cancer Center	Science/Research Division Present	Plastics	Plastics	MD	14	284	99	7	No NIH Funding	Assistant Professor	Traditional Rank	Assistant Professor	No title	Female	Other	Other than 10 MCF in division	Other than 20 MCF in division	Other than 40 MCF in division
Neither advanced fellowships	Both, 2-yr fellowship/Integrated residency	Yes	2-yr Vascular Fellowship	Both 3-yr/6-yr programs	Integrated Heart and Vasc Center	NCI Comprehensive Cancer Center	Science/Research Division Present	Plastics	Plastics	MD	119	2197	752	25	No NIH Funding	Professor	Traditional Rank	Professor	No title	Male	Other	Other than 10 MCF in division	Other than 20 MCF in division	40 Most Cited Faculty in Division
Neither advanced fellowships	Both, 2-yr fellowship/Integrated residency	Yes	2-yr Vascular Fellowship	Both 3-yr/6-yr programs	Integrated Heart and Vasc Center	NCI Comprehensive Cancer Center	Science/Research Division Present	Plastics	Plastics	MD	210	3972	602	13	No NIH Funding	Professor	Traditional Rank	Professor	No title	Male	10 best faculty	Other than 10 MCF in division	20 Most Cited Faculty in Division	40 Most Cited Faculty in Division
Neither advanced fellowships	Both, 2-yr fellowship/Integrated residency	Yes	2-yr Vascular Fellowship	Both 3-yr/6-yr programs	Integrated Heart and Vasc Center	NCI Comprehensive Cancer Center	Science/Research Division Present	Plastics	Plastics	MD	14	284	99	7	No NIH Funding	Assistant Professor	Traditional Rank	Assistant Professor	No title	Female	Other	Other than 10 MCF in division	Other than 20 MCF in division	Other than 40 MCF in division
Neither advanced fellowships	Both, 2-yr fellowship/Integrated residency	Yes	2-yr Vascular Fellowship	Both 3-yr/6-yr programs	Integrated Heart and Vasc Center	NCI Comprehensive Cancer Center	Science/Research Division Present	Science/Research	Science/Research	PhD	62	3890	1650	25	NIH Funding R01, P01	Professor	Traditional Rank	Professor, Chairman	Division Chief or Director	Female	10 best faculty	Other than 10 MCF in division	20 Most Cited Faculty in Division	40 Most Cited Faculty in Division
Neither advanced fellowships	Both, 2-yr fellowship/Integrated residency	Yes	2-yr Vascular Fellowship	Both 3-yr/6-yr programs	Integrated Heart and Vasc Center	NCI Comprehensive Cancer Center	Science/Research Division Present	General Surgery	MIS/GI/General Surgery	MD	150	2797	461	27	NIH Funding R01, P01	Professor	Traditional Rank	Professor	No title	Female	Other	Other than 10 MCF in division	Other than 20 MCF in division	Other than 40 MCF in division
Neither advanced fellowships	Both, 2-yr fellowship/Integrated residency	Yes	2-yr Vascular Fellowship	Both 3-yr/6-yr programs	Integrated Heart and Vasc Center	NCI Comprehensive Cancer Center	Science/Research Division Present	General Surgery	Surgical Oncology	MD	13	141	127	10	No NIH Funding	Assistant Professor	Traditional Rank	Assistant Professor	No title	Female	Other	Other than 10 MCF in division	Other than 20 MCF in division	Other than 40 MCF in division
Neither advanced fellowships	Both, 2-yr fellowship/Integrated residency	Yes	2-yr Vascular Fellowship	Both 3-yr/6-yr programs	Integrated Heart and Vasc Center	NCI Comprehensive Cancer Center	Science/Research Division Present	General Surgery	Surgical Oncology	MD	290	14807	2995	43	NIH Funding non R01 - K grant, T-32	Professor	Traditional Rank	Professor	No title	Male	10 best faculty	10 Most Cited Faculty in Division	20 Most Cited Faculty in Division	40 Most Cited Faculty in Division
Neither advanced fellowships	Both, 2-yr fellowship/Integrated residency	Yes	2-yr Vascular Fellowship	Both 3-yr/6-yr programs	Integrated Heart and Vasc Center	NCI Comprehensive Cancer Center	Science/Research Division Present	General Surgery	Trauma/CC	MD	39	389	250	11	No NIH Funding	Associate Professor	Traditional Rank	Associate Professor	No title	Female	Other	Other than 10 MCF in division	Other than 20 MCF in division	Other than 40 MCF in division
Neither advanced fellowships	Both, 2-yr fellowship/Integrated residency	Yes	2-yr Vascular Fellowship	Both 3-yr/6-yr programs	Integrated Heart and Vasc Center	NCI Comprehensive Cancer Center	Science/Research Division Present	General Surgery	Surgical Oncology	MD, PhD	62	3890	1650	25	NIH Funding R01, P01	Professor	Traditional Rank	Professor, Chairman	Division Chief or Director	Female	10 best faculty	Other than 10 MCF in division	Other than 20 MCF in division	Other than 40 MCF in division
Neither advanced fellowships	Both, 2-yr fellowship/Integrated residency	Yes	2-yr Vascular Fellowship	Both 3-yr/6-yr programs	Integrated Heart and Vasc Center	NCI Comprehensive Cancer Center	Science/Research Division Present	General Surgery	MIS/GI/General Surgery	MD	141	3221	1517	31	No NIH Funding	Professor	Traditional Rank	Professor, Director MIS	Division Chief or Director	Male	Other	Other than 10 MCF in division	Other than 20 MCF in division	Other than 40 MCF in division
Neither advanced fellowships	Both, 2-yr fellowship/Integrated residency	Yes	2-yr Vascular Fellowship	Both 3-yr/6-yr programs	Integrated Heart and Vasc Center	NCI Comprehensive Cancer Center	Science/Research Division Present	General Surgery	MIS/GI/General Surgery	MD	78	1601	524	22	No NIH Funding	Professor	Traditional Rank	Professor, Director MIS	Division Chief or Director	Male	Other	Other than 10 MCF in division	Other than 20 MCF in division	Other than 40 MCF in division
Neither advanced fellowships	Both, 2-yr fellowship/Integrated residency	Yes	2-yr Vascular Fellowship	Both 3-yr/6-yr programs	Integrated Heart and Vasc Center	NCI Comprehensive Cancer Center	Science/Research Division Present	General Surgery	Surgical Oncology	MD	86	777	14	14	No NIH Funding	Associate Professor	Traditional Rank	Associate Professor	No title	Male	Other	Other than 10 MCF in division	Other than 20 MCF in division	Other than 40 MCF in division
Neither advanced fellowships	Both, 2-yr fellowship/Integrated residency	Yes	2-yr Vascular Fellowship	Both 3-yr/6-yr programs	Integrated Heart and Vasc Center	NCI Comprehensive Cancer Center	Science/Research Division Present	General Surgery	ACS	MD	12	208	101	7	NIH Funding non R01 - K grant, T-32	Assistant Professor	Traditional Rank	Assistant Professor	No title	Male	Other	Other than 10 MCF in division	Other than 20 MCF in division	40 Most Cited Faculty in Division
Neither advanced fellowships	Both, 2-yr fellowship/Integrated residency	Yes	2-yr Vascular Fellowship	Both 3-yr/6-yr programs	Integrated Heart and Vasc Center	NCI Comprehensive Cancer Center	Science/Research Division Present	General Surgery	Trauma/CC	MD	13	100	69	6	No NIH Funding	Assistant Professor	Traditional Rank	Assistant Professor	No title	Male	Other	Other than 10 MCF in division	Other than 20 MCF in division	Other than 40 MCF in division
Neither advanced fellowships	Both, 2-yr fellowship/Integrated residency	Yes	2-yr Vascular Fellowship	Both 3-yr/6-yr programs	Integrated Heart and Vasc Center	NCI Comprehensive Cancer Center	Science/Research Division Present	General Surgery	Trauma/CC	MD	34	654	329	14	No NIH Funding	Associate Professor	Traditional Rank	Associate Professor	No title	Male	Other	Other than 10 MCF in division	Other than 20 MCF in division	Other than 40 MCF in division
Neither advanced fellowships	Both, 2-yr fellowship/Integrated residency	Yes	2-yr Vascular Fellowship	Both 3-yr/6-yr programs	Integrated Heart and Vasc Center	NCI Comprehensive Cancer Center	Science/Research Division Present	General Surgery	MIS/GI/General Surgery	MD	11	7	5	2	No NIH Funding	Assistant Professor	Traditional Rank	Assistant Professor	No title	Male	Other	Other than 10 MCF in division	Other than 20 MCF in division	Other than 40 MCF in division
Neither advanced fellowships	Both, 2-yr fellowship/Integrated residency	Yes	2-yr Vascular Fellowship	Both 3-yr/6-yr programs	Integrated Heart and Vasc Center	NCI Comprehensive Cancer Center	Science/Research Division Present	General Surgery	MIS/GI/General Surgery	MD	30	1839	203	11	No NIH Funding	Assistant Professor	Traditional Rank	Assistant Professor, Director Global Surgery	Division Chief or Director	Male	Other	Other than 10 MCF in division	Other than 20 MCF in division	Other than 40 MCF in division
Neither advanced fellowships	Both, 2-yr fellowship/Integrated residency	Yes	2-yr Vascular Fellowship	Both 3-yr/6-yr programs	Integrated Heart and Vasc Center	NCI Comprehensive Cancer Center	Science/Research Division Present	General Surgery	Surgical Oncology	MD	41	650	349	11	No NIH Funding	Associate Professor	Traditional Rank	Associate Professor	No title	Female	Other	Other than 10 MCF in division	Other than 20 MCF in division	Other than 40 MCF in division
Neither advanced fellowships	Both, 2-yr fellowship/Integrated residency	Yes	2-yr Vascular Fellowship	Both 3-yr/6-yr programs	Integrated Heart and Vasc Center	NCI Comprehensive Cancer Center	Science/Research Division Present	General Surgery	Surgical Oncology	MD	26	279	220	7	No NIH Funding	Assistant Professor	Traditional Rank	Assistant Professor	No title	Male	Other	Other than 10 MCF in division	Other than 20 MCF in division	Other than 40 MCF in division
Neither advanced fellowships	Both, 2-yr fellowship/Integrated residency	Yes	2-yr Vascular Fellowship	Both 3-yr/6-yr programs	Integrated Heart and Vasc Center	NCI Comprehensive Cancer Center	Science/Research Division Present	General Surgery	MIS/GI/General Surgery	PhD	24	461	90	11	No NIH Funding	Assistant Professor	Traditional Rank	Assistant Professor	No title	Female	Other	Other than 10 MCF in division	Other than 20 MCF in division	Other than 40 MCF in division
Neither advanced fellowships	Both, 2-yr fellowship/Integrated residency	Yes	2-yr Vascular Fellowship	Both 3-yr/6-yr programs	Integrated Heart and Vasc Center	NCI Comprehensive Cancer Center	Science/Research Division Present	General Surgery	Surgical Oncology	MD	102	1755	603	21	No NIH Funding	Associate Professor	Traditional Rank	Associate Professor, Director HPB	Division Chief or Director	Male	Other	Other than 10 MCF in division	Other than 20 MCF in division	Other than 40 MCF in division
Neither advanced fellowships	Both, 2-yr fellowship/Integrated residency	Yes	2-yr Vascular Fellowship	Both 3-yr/6-yr programs	Integrated Heart and Vasc Center	NCI Comprehensive Cancer Center	Science/Research Division Present	General Surgery	ACS	MD	1	0	0	0	No NIH Funding	Assistant Professor	Traditional Rank	Assistant Professor, Director ACS	Division Chief or Director	Male	Other	Other than 10 MCF in division	Other than 20 MCF in division	Other than 40 MCF in division
Neither advanced fellowships	Both, 2-yr fellowship/Integrated residency	Yes	2-yr Vascular Fellowship	Both 3-yr/6-yr programs	Integrated Heart and Vasc Center	NCI Comprehensive Cancer Center	Science/Research Division Present	General Surgery	MIS/GI/General Surgery	MD	19	59	39	4	No NIH Funding	Assistant Professor	Traditional Rank	Assistant Professor, Director Surgical Simulation	Division Chief or Director	Female	Other	Other than 10 MCF in division	Other than 20 MCF in division	Other than 40 MCF in division
Neither advanced fellowships	Both, 2-yr fellowship/Integrated residency	Yes	2-yr Vascular Fellowship	Both 3-yr/6-yr programs	Integrated Heart and Vasc Center	NCI Comprehensive Cancer Center	Science/Research Division Present	General Surgery	Surgical Oncology	MD	109	2748	1097	28	NIH Funding non R01 - K grant, T-32	Professor	Traditional Rank	Professor, Chief Surgical Oncology	Division Chief or Director	Male	Other	Other than 10 MCF in division	Other than 20 MCF in division	Other than 40 MCF in division
Neither advanced fellowships	Both, 2-yr fellowship/Integrated residency	Yes	2-yr Vascular Fellowship	Both 3-yr/6-yr programs	Integrated Heart and Vasc Center	NCI Comprehensive Cancer Center	Science/Research Division Present	General Surgery	Surgical Oncology	MD	40	1127	265	19	No NIH Funding	Associate Professor	Traditional Rank	Associate Professor, Director breast center	Division Chief or Director	Female	Other	Other than 10 MCF in division	Other than 20 MCF in division	Other than 40 MCF in division
Neither advanced fellowships	Both, 2-yr fellowship/Integrated residency	Yes	2-yr Vascular Fellowship	Both 3-yr/6-yr programs	Integrated Heart and Vasc Center	NCI Comprehensive Cancer Center	Science/Research Division Present	General Surgery	Trauma/CC	MD	28	219	137	8	No NIH Funding	Assistant Professor	Traditional Rank	Assistant Professor, Associate Program Director	Division Chief or Director	Female	Other	Other than 10 MCF in division	Other than 20 MCF in division	Other than 40 MCF in division
Neither advanced fellowships	Both, 2-yr fellowship/Integrated residency	Yes	2-yr Vascular Fellowship	Both 3-yr/6-yr programs	Integrated Heart and Vasc Center	NCI Comprehensive Cancer Center	Science/Research Division Present	General Surgery	Surgical Oncology	MD	2	5	2	1	NIH Funding R01, P01	Assistant Professor	Traditional Rank	Assistant Professor, Chief Qual officer	Division Chief or Director	Male	Other	Other than 10 MCF in division	Other than 20 MCF in division	Other than 40 MCF in division
Neither advanced fellowships	Both, 2-yr fellowship/Integrated residency	Yes	2-yr Vascular Fellowship	Both 3-yr/6-yr programs	Integrated Heart and Vasc Center	NCI Comprehensive Cancer Center	Science/Research Division Present	General Surgery	Surgical Oncology	MD	13	141	127	10	No NIH Funding	Assistant Professor	Traditional Rank	Assistant Professor	No title	Female	Other	Other than 10 MCF in division	Other than 20 MCF in division	Other than 40 MCF in division
Neither advanced fellowships	Both, 2-yr fellowship/Integrated residency	Yes	2-yr Vascular Fellowship	Both 3-yr/6-yr programs	Integrated Heart and Vasc Center	NCI Comprehensive Cancer Center	Science/Research Division Present	General Surgery	Surgical Oncology	MD	290	14807	2995	43	NIH Funding non R01 - K grant, T-32	Professor	Traditional Rank	Professor	No title	Male	10 best faculty	10 Most Cited Faculty in Division	20 Most Cited Faculty in Division	40 Most Cited Faculty in Division
Neither advanced fellowships	Both, 2-yr fellowship/Integrated residency	Yes	2-yr Vascular Fellowship	Both 3-yr/6-yr programs	Integrated Heart and Vasc Center	NCI Comprehensive Cancer Center	Science/Research Division Present	General Surgery	Trauma/CC	MD	39	389	250	11	No NIH Funding	Associate Professor	Traditional Rank	Associate Professor	No title	Female	Other	Other than 10 MCF in division	Other than 20 MCF in division	Other than 40 MCF in division
Neither advanced fellowships	Both, 2-yr fellowship/Integrated residency	Yes	2-yr Vascular Fellowship	Both 3-yr/6-yr programs	Integrated Heart and Vasc Center	NCI Comprehensive Cancer Center	Science/Research Division Present	Vascular	Vascular	MD	11	129	10	5	No NIH Funding	Assistant Professor	Traditional Rank	Assistant Professor	No title	Male	Other	Other than 10 MCF in division	Other than 20 MCF in division	Other than 40 MCF in division
Neither advanced fellowships	Both, 2-yr fellowship/Integrated residency	Yes	2-yr Vascular Fellowship	Both 3-yr/6-yr programs	Integrated Heart and Vasc Center	NCI Comprehensive Cancer Center	Science/Research Division Present	Vascular	Vascular	MD	2	7	0	0	No NIH Funding	Assistant Professor	Traditional Rank	Assistant Professor	No title	Male	Other	Other than 10 MCF in division	Other than 20 MCF in division	Other than 40 MCF in division
Neither advanced fellowships	Both, 2-yr fellowship/Integrated residency	Yes	2-yr Vascular Fellowship	Both 3-yr/6-yr programs	Integrated Heart and Vasc Center	NCI Comprehensive Cancer Center	Science/Research Division Present	Vascular	Vascular	MD	2	47	0	0	No NIH Funding	Assistant Professor	Traditional Rank	Assistant Professor	No title	Male	Other	Other than 10 MCF in division	Other than 20 MCF in division	Other than 40 MCF in division
Neither advanced fellowships	Both, 2-yr fellowship/Integrated residency	Yes	2-yr Vascular Fellowship	Both 3-yr/6-yr programs	Integrated Heart and Vasc Center	NCI Comprehensive Cancer Center	Science/Research Division Present	Vascular	Vascular	MD	23	132	88	6	No NIH Funding	Assistant Professor	Traditional Rank	Assistant Professor, Director Vascular	Division Chief or Director	Male	Other	Other than 10 MCF in division	Other than 20 MCF in division	Other than 40 MCF in division
Neither advanced fellowships	Both, 2-yr fellowship/Integrated residency	Yes	2-yr Vascular Fellowship	Both 3-yr/6-yr programs	Integrated Heart and Vasc Center	NCI Comprehensive Cancer Center	Science/Research Division Present	Vascular	Vascular	MD	4	104	0	0	No NIH Funding	Assistant Professor	Traditional Rank	Assistant Professor	No title	Male	Other	Other than 10 MCF in division	Other than 20 MCF in division	Other than 40 MCF in division
Neither advanced fellowships	Both, 2-yr fellowship/Integrated residency	Yes	2-yr Vascular Fellowship	Both 3-yr/6-yr programs	Integrated Heart and Vasc Center	NCI Comprehensive Cancer Center	Science/Research Division Present	Vascular	Vascular	MD	86	2064	180	14	No NIH Funding	Professor	Traditional Rank	Professor, Division Chief	Division Chief or Director	Male	Other	Other than 10 MCF in division	Other than 20 MCF in division	Other than 40 MCF in division
Neither advanced fellowships	Both, 2-yr fellowship/Integrated residency	Yes	2-yr Vascular Fellowship	Both 3-yr/6-yr programs	Integrated Heart and Vasc Center	NCI Comprehensive Cancer Center	Science/Research Division Present	Vascular	Vascular	MD	2	108	59	2	No NIH Funding	Assistant Professor	Traditional Rank	Assistant Professor	No title	Female	Other	Other than 10 MCF in division	Other than 20 MCF in division	Other than 40 MCF in division
Neither advanced fellowships	Both, 2-yr fellowship/Integrated residency	Yes	2-yr Vascular Fellowship	Both 3-yr/6-yr programs	Integrated Heart and Vasc Center	NCI Comprehensive Cancer Center	Science/Research Division Present	Vascular	Vascular	MD	20	167	97	7	No NIH Funding	Associate Professor	Traditional Rank	Associate Professor, Program Director	Division Chief or Director	Male	Other	Other than 10 MCF in division	Other than 20 MCF in division	Other than 40 MCF in division
Neither advanced fellowships	Both, 2-yr fellowship/Integrated residency	Yes	2-yr Vascular Fellowship	Both 3-yr/6-yr programs	Integrated Heart and Vasc Center	NCI Comprehensive Cancer Center	Science/Research Division Present	Vascular	Vascular	MD	11	129	10	5	No NIH Funding	Assistant Professor	Traditional Rank	Assistant Professor	No title	Male	Other	Other than 10 MCF in division	Other than 20 MCF in division	Other than 40 MCF in division
Neither advanced fellowships	Both, 2-yr fellowship/Integrated residency	Yes	2-yr Vascular Fellowship	Both 3-yr/6-yr programs	Integrated Heart and Vasc Center	NCI Comprehensive Cancer Center	Science/Research Division Present	Transplant	Transplant	MD	328	10050	1259	44	NIH Funding non R01 - K grant, T-32	Professor	Traditional Rank	Professor, Division Chief	Division Chief or Director	Male	10 best faculty	Other than 10 MCF in division	20 Most Cited Faculty in Division	40 Most Cited Faculty in Division
Neither advanced fellowships	Both, 2-yr fellowship/Integrated residency	Yes	2-yr Vascular Fellowship	Both 3-yr/6-yr programs	Integrated Heart and Vasc Center	NCI Comprehensive Cancer Center	Science/Research Division Present	Transplant	Transplant	MD, PhD	206	8193	2912	50	NIH Funding R01, P01	Professor	Traditional Rank	Professor, Dean Emory	Division Chief or Director	Male	10 best faculty	Other than 10 MCF in division	20 Most Cited Faculty in Division	40 Most Cited Faculty in Division
Neither advanced fellowships	Both, 2-yr fellowship/Integrated residency	Yes	2-yr Vascular Fellowship	Both 3-yr/6-yr programs	Integrated Heart and Vasc Center	NCI Comprehensive Cancer Center	Science/Research Division Present	Transplant	Transplant	MD	31	651	220	11	No NIH Funding	Assistant Professor	Traditional Rank	Assistant Professor	No title	Male	Other	Other than 10 MCF in division	Other than 20 MCF in division	Other than 40 MCF in division
Neither advanced fellowships	Both, 2-yr fellowship/Integrated residency	Yes	2-yr Vascular Fellowship	Both 3-yr/6-yr programs	Integrated Heart and Vasc Center	NCI Comprehensive Cancer Center	Science/Research Division Present	Transplant	Transplant	MD	108	3357	734	32	NIH Funding R01, P01	Professor	Traditional Rank	Professor, Vice Chairman	Division Chief or Director	Male	10 best faculty	Other than 10 MCF in division	Other than 20 MCF in division	Other than 40 MCF in division
Neither advanced fellowships	Both, 2-yr fellowship/Integrated residency	Yes	2-yr Vascular Fellowship	Both 3-yr/6-yr programs	Integrated Heart and Vasc Center	NCI Comprehensive Cancer Center	Science/Research Division Present	Transplant	Transplant	MD	26	160	139	7	NIH Funding non R01 - K grant, T-32	Assistant Professor	Traditional Rank	Assistant Professor	No title	Female	Other	Other than 10 MCF in division	Other than 20 MCF in division	Other than 40 MCF in division
Neither advanced fellowships	Both, 2-yr fellowship/Integrated residency	Yes	2-yr Vascular Fellowship	Both 3-yr/6-yr programs	Integrated Heart and Vasc Center	NCI Comprehensive Cancer Center	Science/Research Division Present	Transplant	Transplant	PhD	258	11334	1241	50	NIH Funding R01, P01	Professor	Traditional Rank	Professor, Division Chief	Division Chief or Director	Male	10 best faculty	Other than 10 MCF in division	20 Most Cited Faculty in Division	40 Most Cited Faculty in Division
Neither advanced fellowships	Both, 2-yr fellowship/Integrated residency	Yes	2-yr Vascular Fellowship	Both 3-yr/6-yr programs	Integrated Heart and Vasc Center	NCI Comprehensive Cancer Center	Science/Research Division Present	Transplant	Transplant	MD	5	418	138	4	No NIH Funding	Associate Professor	Traditional Rank	Associate Professor	No title	Male	Other	Other than 10 MCF in division	Other than 20 MCF in division	Other than 40 MCF in division
Neither advanced fellowships	Both, 2-yr fellowship/Integrated residency	Yes	2-yr Vascular Fellowship	Both 3-yr/6-yr programs	Integrated Heart and Vasc Center	NCI Comprehensive Cancer Center	Science/Research Division Present	Transplant	Transplant	MD	19	433	230	11	NIH Funding R01, P01	Associate Professor	Traditional Rank	Associate Professor, Director Islet cell transplan	Division Chief or Director	Female	Other	Other than 10 MCF in division	Other than 20 MCF in division	Other than 40 MCF in division
Neither advanced fellowships	Traditional 2-yr fellowship	No	2-yr Vascular Fellowship	2/3-yr CT Fellowship (/Residency)	Integrated Heart and Vasc Center	NCI Comprehensive Cancer Center	No research division	General Surgery	MIS/GI/General Surgery	MD	77	2081	384	27	No NIH Funding	Associate Professor	Traditional Rank	Associate Prof, Division Chief	Division Chief or Director	Male	Other	Other than 10 MCF in division	Other than 20 MCF in division	Other than 40 MCF in division
Neither advanced fellowships	Traditional 2-yr fellowship	No	2-yr Vascular Fellowship	2/3-yr CT Fellowship (/Residency)	Integrated Heart and Vasc Center	NCI Comprehensive Cancer Center	No research division	General Surgery	MIS/GI/General Surgery	MD	4	248	37	4	No NIH Funding	Assistant Professor	Traditional Rank	Assistant Professor	No title	Female	Other	Other than 10 MCF in division	Other than 20 MCF in division	Other than 40 MCF in division
Neither advanced fellowships	Traditional 2-yr fellowship	No	2-yr Vascular Fellowship	2/3-yr CT Fellowship (/Residency)	Integrated Heart and Vasc Center	NCI Comprehensive Cancer Center	No research division	General Surgery	MIS/GI/General Surgery	MD	83	2489	786	25	No NIH Funding	Professor	Traditional Rank	Professor, Division Chief	Division Chief or Director	Male	Other	Other than 10 MCF in division	Other than 20 MCF in division	Other than 40 MCF in division
Neither advanced fellowships	Traditional 2-yr fellowship	No	2-yr Vascular Fellowship	2/3-yr CT Fellowship (/Residency)	Integrated Heart and Vasc Center	NCI Comprehensive Cancer Center	No research division	General Surgery	MIS/GI/General Surgery	MD	15	96	86	5	No NIH Funding	Assistant Professor	Traditional Rank	Assistant Professor	No title	Male	Other	Other than 10 MCF in division	Other than 20 MCF in division	Other than 40 MCF in division
Neither advanced fellowships	Traditional 2-yr fellowship	No	2-yr Vascular Fellowship	2/3-yr CT Fellowship (/Residency)	Integrated Heart and Vasc Center	NCI Comprehensive Cancer Center	No research division	General Surgery	MIS/GI/General Surgery	MD	5	50	5	2	No NIH Funding	Assistant Professor	Traditional Rank	Assistant Professor	No title	Male	Other	Other than 10 MCF in division	Other than 20 MCF in division	Other than 40 MCF in division
Neither advanced fellowships	Traditional 2-yr fellowship	No	2-yr Vascular Fellowship	2/3-yr CT Fellowship (/Residency)	Integrated Heart and Vasc Center	NCI Comprehensive Cancer Center	No research division	General Surgery	MIS/GI/General Surgery	MD	16	126	63	6	No NIH Funding	Assistant Professor	Traditional Rank	Assistant Professor	No title	Male	Other	Other than 10 MCF in division	Other than 20 MCF in division	Other than 40 MCF in division
Neither advanced fellowships	Traditional 2-yr fellowship	No	2-yr Vascular Fellowship	2/3-yr CT Fellowship (/Residency)	Integrated Heart and Vasc Center	NCI Comprehensive Cancer Center	No research division	General Surgery	MIS/GI/General Surgery	MD	46	634	134	16	NIH Funding R01, P01	Associate Professor	Traditional Rank	Associate Prof	No title	Male	Other	Other than 10 MCF in division	Other than 20 MCF in division	Other than 40 MCF in division
Neither advanced fellowships	Traditional 2-yr fellowship	No	2-yr Vascular Fellowship	2/3-yr CT Fellowship (/Residency)	Integrated Heart and Vasc Center	NCI Comprehensive Cancer Center	No research division	General Surgery	MIS/GI/General Surgery	MD	1	0	0	0	No NIH Funding	Assistant Professor	Traditional Rank	Assistant Professor	No title	Male	Other	Other than 10 MCF in division	Other than 20 MCF in division	Other than 40 MCF in division
Neither advanced fellowships	Traditional 2-yr fellowship	No	2-yr Vascular Fellowship	2/3-yr CT Fellowship (/Residency)	Integrated Heart and Vasc Center	NCI Comprehensive Cancer Center	No research division	General Surgery	MIS/GI/General Surgery	MD	15	211	79	8	No NIH Funding	Assistant Professor	Traditional Rank	Assistant Professor	No title	Male	Other	Other than 10 MCF in division	Other than 20 MCF in division	Other than 40 MCF in division
Neither advanced fellowships	Traditional 2-yr fellowship	No	2-yr Vascular Fellowship	2/3-yr CT Fellowship (/Residency)	Integrated Heart and Vasc Center	NCI Comprehensive Cancer Center	No research division	General Surgery	MIS/GI/General Surgery	MD	14	197	93	7	No NIH Funding	Assistant Professor	Traditional Rank	Assistant Professor	No title	Male	Other	Other than 10 MCF in division	Other than 20 MCF in division	Other than 40 MCF in division
Neither advanced fellowships	Traditional 2-yr fellowship	No	2-yr Vascular Fellowship	2/3-yr CT Fellowship (/Residency)	Integrated Heart and Vasc Center	NCI Comprehensive Cancer Center	No research division	General Surgery	MIS/GI/General Surgery	MD	82	2771	650	27	NIH Funding non R01 - K grant, T-32	Professor	Traditional Rank	Professor, Vice Chair	Division Chief or Director	Male	10 best faculty	Other than 10 MCF in division	Other than 20 MCF in division	Other than 40 MCF in division
Neither advanced fellowships	Traditional 2-yr fellowship	No	2-yr Vascular Fellowship	2/3-yr CT Fellowship (/Residency)	Integrated Heart and Vasc Center	NCI Comprehensive Cancer Center	No research division	General Surgery	MIS/GI/General Surgery	MD	65	937	337	20	No NIH Funding	Associate Professor	Traditional Rank	Associate Prof	No title	Male	Other	Other than 10 MCF in division	Other than 20 MCF in division	Other than 40 MCF in division
Neither advanced fellowships	Traditional 2-yr fellowship	No	2-yr Vascular Fellowship	2/3-yr CT Fellowship (/Residency)	Integrated Heart and Vasc Center	NCI Comprehensive Cancer Center	No research division	General Surgery	MIS/GI/General Surgery	MD	0	0	0		No NIH Funding	Assistant Professor	Traditional Rank	Assistant Professor	No title	Female	Other	Other than 10 MCF in division	Other than 20 MCF in division	Other than 40 MCF in division
Neither advanced fellowships	Traditional 2-yr fellowship	No	2-yr Vascular Fellowship	2/3-yr CT Fellowship (/Residency)	Integrated Heart and Vasc Center	NCI Comprehensive Cancer Center	No research division	General Surgery	MIS/GI/General Surgery	MD	94	2743	375	29	NIH Funding non R01 - K grant, T-32	Professor	Traditional Rank	Profesor, Vice Chair	Division Chief or Director	Male	10 best faculty	Other than 10 MCF in division	Other than 20 MCF in division	Other than 40 MCF in division
Neither advanced fellowships	Traditional 2-yr fellowship	No	2-yr Vascular Fellowship	2/3-yr CT Fellowship (/Residency)	Integrated Heart and Vasc Center	NCI Comprehensive Cancer Center	No research division	General Surgery	MIS/GI/General Surgery	MD	63	563	211	16	No NIH Funding	Professor	Traditional Rank	Professor	No title	Male	Other	Other than 10 MCF in division	Other than 20 MCF in division	Other than 40 MCF in division
Neither advanced fellowships	Traditional 2-yr fellowship	No	2-yr Vascular Fellowship	2/3-yr CT Fellowship (/Residency)	Integrated Heart and Vasc Center	NCI Comprehensive Cancer Center	No research division	General Surgery	MIS/GI/General Surgery	MD	14	46	36	5	No NIH Funding	Assistant Professor	Traditional Rank	Assistant Professor	No title	Female	Other	Other than 10 MCF in division	Other than 20 MCF in division	Other than 40 MCF in division
Neither advanced fellowships	Traditional 2-yr fellowship	No	2-yr Vascular Fellowship	2/3-yr CT Fellowship (/Residency)	Integrated Heart and Vasc Center	NCI Comprehensive Cancer Center	No research division	General Surgery	MIS/GI/General Surgery	MD	4	74	46	2	No NIH Funding	Assistant Professor	Traditional Rank	Assistant Professor	No title	Male	Other	Other than 10 MCF in division	Other than 20 MCF in division	Other than 40 MCF in division
Neither advanced fellowships	Traditional 2-yr fellowship	No	2-yr Vascular Fellowship	2/3-yr CT Fellowship (/Residency)	Integrated Heart and Vasc Center	NCI Comprehensive Cancer Center	No research division	General Surgery	MIS/GI/General Surgery	MD	0	0	0		No NIH Funding	Assistant Professor	Traditional Rank	Assistant Professor	No title	Female	Other	Other than 10 MCF in division	Other than 20 MCF in division	Other than 40 MCF in division
Neither advanced fellowships	Traditional 2-yr fellowship	No	2-yr Vascular Fellowship	2/3-yr CT Fellowship (/Residency)	Integrated Heart and Vasc Center	NCI Comprehensive Cancer Center	No research division	General Surgery	MIS/GI/General Surgery	MD	64	1948	373	24	No NIH Funding	Professor	Traditional Rank	Profesor	No title	Female	Other	Other than 10 MCF in division	Other than 20 MCF in division	Other than 40 MCF in division
Neither advanced fellowships	Traditional 2-yr fellowship	No	2-yr Vascular Fellowship	2/3-yr CT Fellowship (/Residency)	Integrated Heart and Vasc Center	NCI Comprehensive Cancer Center	No research division	General Surgery	MIS/GI/General Surgery	MD	26	542	177	13	No NIH Funding	Assistant Professor	Traditional Rank	Assistant Professor	No title	Female	Other	Other than 10 MCF in division	Other than 20 MCF in division	Other than 40 MCF in division
Neither advanced fellowships	Traditional 2-yr fellowship	No	2-yr Vascular Fellowship	2/3-yr CT Fellowship (/Residency)	Integrated Heart and Vasc Center	NCI Comprehensive Cancer Center	No research division	General Surgery	MIS/GI/General Surgery	MD	38	931	401	19	No NIH Funding	Professor	Traditional Rank	Profess	No title	Male	Other	Other than 10 MCF in division	Other than 20 MCF in division	Other than 40 MCF in division
Neither advanced fellowships	Traditional 2-yr fellowship	No	2-yr Vascular Fellowship	2/3-yr CT Fellowship (/Residency)	Integrated Heart and Vasc Center	NCI Comprehensive Cancer Center	No research division	General Surgery	MIS/GI/General Surgery	MD	46	1927	491	18	NIH Funding R01, P01	Professor	Traditional Rank	Professor, Department Chair	Division Chief or Director	Male	Other	Other than 10 MCF in division	Other than 20 MCF in division	Other than 40 MCF in division
Neither advanced fellowships	Traditional 2-yr fellowship	No	2-yr Vascular Fellowship	2/3-yr CT Fellowship (/Residency)	Integrated Heart and Vasc Center	NCI Comprehensive Cancer Center	No research division	General Surgery	MIS/GI/General Surgery	MD	19	466	47	9	No NIH Funding	Professor	Traditional Rank	Professor, Division Chief	Division Chief or Director	Male	Other	Other than 10 MCF in division	Other than 20 MCF in division	Other than 40 MCF in division
Neither advanced fellowships	Traditional 2-yr fellowship	No	2-yr Vascular Fellowship	2/3-yr CT Fellowship (/Residency)	Integrated Heart and Vasc Center	NCI Comprehensive Cancer Center	No research division	General Surgery	MIS/GI/General Surgery	MD	114	2571	686	28	NIH Funding non R01 - K grant, T-32	Professor	Research Rank	Research Professor	No title	Male	10 best faculty	Other than 10 MCF in division	Other than 20 MCF in division	Other than 40 MCF in division
Neither advanced fellowships	Traditional 2-yr fellowship	No	2-yr Vascular Fellowship	2/3-yr CT Fellowship (/Residency)	Integrated Heart and Vasc Center	NCI Comprehensive Cancer Center	No research division	General Surgery	MIS/GI/General Surgery	MD	16	365	139	10	No NIH Funding	Instructor/Assistant	Research Rank	Research Assistant Professor	No title	Female	Other	Other than 10 MCF in division	Other than 20 MCF in division	Other than 40 MCF in division
Neither advanced fellowships	Traditional 2-yr fellowship	No	2-yr Vascular Fellowship	2/3-yr CT Fellowship (/Residency)	Integrated Heart and Vasc Center	NCI Comprehensive Cancer Center	No research division	General Surgery	MIS/GI/General Surgery	MD	42	468	65	13	No NIH Funding	Associate Professor	Research Rank	Research Associate Professor	No title	Male	Other	Other than 10 MCF in division	Other than 20 MCF in division	Other than 40 MCF in division
Neither advanced fellowships	Traditional 2-yr fellowship	No	2-yr Vascular Fellowship	2/3-yr CT Fellowship (/Residency)	Integrated Heart and Vasc Center	NCI Comprehensive Cancer Center	No research division	General Surgery	MIS/GI/General Surgery	MD	33	438	62	11	No NIH Funding	Associate Professor	Traditional Rank	Associate Prof, Division Chief	Division Chief or Director	Female	Other	Other than 10 MCF in division	Other than 20 MCF in division	Other than 40 MCF in division
Neither advanced fellowships	Traditional 2-yr fellowship	No	2-yr Vascular Fellowship	2/3-yr CT Fellowship (/Residency)	Integrated Heart and Vasc Center	NCI Comprehensive Cancer Center	No research division	General Surgery	MIS/GI/General Surgery	MD	217	8139	2249	36	NIH Funding R01, P01	Professor	Traditional Rank	Professor, Department Chair	Division Chief or Director	Male	10 best faculty	Other than 10 MCF in division	Other than 20 MCF in division	40 Most Cited Faculty in Division
Neither advanced fellowships	Traditional 2-yr fellowship	No	2-yr Vascular Fellowship	2/3-yr CT Fellowship (/Residency)	Integrated Heart and Vasc Center	NCI Comprehensive Cancer Center	No research division	General Surgery	MIS/GI/General Surgery	PhD	25	1136	333	16	NIH Funding R01, P01	Assistant Professor	Traditional Rank	Assistant Professor	No title	Male	Other	Other than 10 MCF in division	Other than 20 MCF in division	Other than 40 MCF in division
Neither advanced fellowships	Traditional 2-yr fellowship	No	2-yr Vascular Fellowship	2/3-yr CT Fellowship (/Residency)	Integrated Heart and Vasc Center	NCI Comprehensive Cancer Center	No research division	General Surgery	MIS/GI/General Surgery	MD	9	136	66	5	No NIH Funding	Assistant Professor	Traditional Rank	Assistant Professor	No title	Male	Other	Other than 10 MCF in division	Other than 20 MCF in division	Other than 40 MCF in division
Neither advanced fellowships	Traditional 2-yr fellowship	No	2-yr Vascular Fellowship	2/3-yr CT Fellowship (/Residency)	Integrated Heart and Vasc Center	NCI Comprehensive Cancer Center	No research division	General Surgery	MIS/GI/General Surgery	MD	150	7613	1071	46	NIH Funding R01, P01	Professor	Traditional Rank	Professor, Division Chief	Division Chief or Director	Male	10 best faculty	Other than 10 MCF in division	Other than 20 MCF in division	40 Most Cited Faculty in Division
Neither advanced fellowships	Traditional 2-yr fellowship	No	2-yr Vascular Fellowship	2/3-yr CT Fellowship (/Residency)	Integrated Heart and Vasc Center	NCI Comprehensive Cancer Center	No research division	General Surgery	MIS/GI/General Surgery	PhD	41	650	275	13	No NIH Funding	Instructor/Assistant	Research Rank	Research Assistant Professor	No title	Female	Other	Other than 10 MCF in division	Other than 20 MCF in division	Other than 40 MCF in division
Neither advanced fellowships	Traditional 2-yr fellowship	No	2-yr Vascular Fellowship	2/3-yr CT Fellowship (/Residency)	Integrated Heart and Vasc Center	NCI Comprehensive Cancer Center	No research division	General Surgery	MIS/GI/General Surgery	PhD	19	1306	310	10	No NIH Funding	Associate Professor	Traditional Rank	Associate Prof	No title	Male	Other	Other than 10 MCF in division	Other than 20 MCF in division	Other than 40 MCF in division
Neither advanced fellowships	Traditional 2-yr fellowship	No	2-yr Vascular Fellowship	2/3-yr CT Fellowship (/Residency)	Integrated Heart and Vasc Center	NCI Comprehensive Cancer Center	No research division	General Surgery	MIS/GI/General Surgery	PhD	28	1202	343	16	NIH Funding R01, P01	Assistant Professor	Traditional Rank	Assistant Professor	No title	Male	Other	Other than 10 MCF in division	Other than 20 MCF in division	Other than 40 MCF in division
Neither advanced fellowships	Traditional 2-yr fellowship	No	2-yr Vascular Fellowship	2/3-yr CT Fellowship (/Residency)	Integrated Heart and Vasc Center	NCI Comprehensive Cancer Center	No research division	General Surgery	MIS/GI/General Surgery	MD, PhD	70	1056	587	19	NIH Funding R01, P01	Professor	Traditional Rank	Professor	No title	Male	Other	Other than 10 MCF in division	Other than 20 MCF in division	Other than 40 MCF in division
Neither advanced fellowships	Traditional 2-yr fellowship	No	2-yr Vascular Fellowship	2/3-yr CT Fellowship (/Residency)	Integrated Heart and Vasc Center	NCI Comprehensive Cancer Center	No research division	General Surgery	MIS/GI/General Surgery	MD	34	966	240	16	NIH Funding non R01 - K grant, T-32	Associate Professor	Traditional Rank	Associate Prof	No title	Female	Other	Other than 10 MCF in division	Other than 20 MCF in division	Other than 40 MCF in division
Neither advanced fellowships	Traditional 2-yr fellowship	No	2-yr Vascular Fellowship	2/3-yr CT Fellowship (/Residency)	Integrated Heart and Vasc Center	NCI Comprehensive Cancer Center	No research division	General Surgery	MIS/GI/General Surgery	MD	4	94	15	2	No NIH Funding	Associate Professor	Traditional Rank	Associate Prof	No title	Male	Other	Other than 10 MCF in division	Other than 20 MCF in division	Other than 40 MCF in division
Neither advanced fellowships	Traditional 2-yr fellowship	No	2-yr Vascular Fellowship	2/3-yr CT Fellowship (/Residency)	Integrated Heart and Vasc Center	NCI Comprehensive Cancer Center	No research division	General Surgery	MIS/GI/General Surgery	MD	14	137	65	5	No NIH Funding	Assistant Professor	Traditional Rank	Assistant Professor	No title	Male	Other	Other than 10 MCF in division	Other than 20 MCF in division	Other than 40 MCF in division
Neither advanced fellowships	Traditional 2-yr fellowship	No	2-yr Vascular Fellowship	2/3-yr CT Fellowship (/Residency)	Integrated Heart and Vasc Center	NCI Comprehensive Cancer Center	No research division	General Surgery	MIS/GI/General Surgery	PhD	34	1525	471	19	No NIH Funding	Assistant Professor	Traditional Rank	Assistant Professor	No title	Female	Other	Other than 10 MCF in division	Other than 20 MCF in division	Other than 40 MCF in division
Neither advanced fellowships	Traditional 2-yr fellowship	No	2-yr Vascular Fellowship	2/3-yr CT Fellowship (/Residency)	Integrated Heart and Vasc Center	NCI Comprehensive Cancer Center	No research division	General Surgery	MIS/GI/General Surgery	MD	98	2576	1104	26	NIH Funding R01, P01	Professor	Traditional Rank	Professor	No title	Male	10 best faculty	Other than 10 MCF in division	Other than 20 MCF in division	Other than 40 MCF in division
Neither advanced fellowships	Traditional 2-yr fellowship	No	2-yr Vascular Fellowship	2/3-yr CT Fellowship (/Residency)	Integrated Heart and Vasc Center	NCI Comprehensive Cancer Center	No research division	General Surgery	MIS/GI/General Surgery	MD	37	1472	527	18	NIH Funding non R01 - K grant, T-32	Associate Professor	Traditional Rank	Associate Prof	No title	Male	Other	Other than 10 MCF in division	Other than 20 MCF in division	Other than 40 MCF in division
Neither advanced fellowships	Traditional 2-yr fellowship	No	2-yr Vascular Fellowship	2/3-yr CT Fellowship (/Residency)	Integrated Heart and Vasc Center	NCI Comprehensive Cancer Center	No research division	General Surgery	MIS/GI/General Surgery	MD	75	2716	728	29	No NIH Funding	Associate Professor	Traditional Rank	Associate Prof	No title	Male	10 best faculty	Other than 10 MCF in division	Other than 20 MCF in division	Other than 40 MCF in division
Neither advanced fellowships	Traditional 2-yr fellowship	No	2-yr Vascular Fellowship	2/3-yr CT Fellowship (/Residency)	Integrated Heart and Vasc Center	NCI Comprehensive Cancer Center	No research division	General Surgery	MIS/GI/General Surgery	MD	14	727	62	10	No NIH Funding	Associate Professor	Traditional Rank	Associate Prof	No title	Male	Other	Other than 10 MCF in division	Other than 20 MCF in division	Other than 40 MCF in division
Neither advanced fellowships	Traditional 2-yr fellowship	No	2-yr Vascular Fellowship	2/3-yr CT Fellowship (/Residency)	Integrated Heart and Vasc Center	NCI Comprehensive Cancer Center	No research division	General Surgery	MIS/GI/General Surgery	PhD	79	2068	790	24	NIH Funding R01, P01	Assistant Professor	Traditional Rank	Assistant Professor	No title	Female	Other	Other than 10 MCF in division	Other than 20 MCF in division	Other than 40 MCF in division
Neither advanced fellowships	Traditional 2-yr fellowship	No	2-yr Vascular Fellowship	2/3-yr CT Fellowship (/Residency)	Integrated Heart and Vasc Center	NCI Comprehensive Cancer Center	No research division	General Surgery	MIS/GI/General Surgery	MD	106	3326	723	29	No NIH Funding	Professor	Traditional Rank	Professor	No title	Female	10 best faculty	Other than 10 MCF in division	Other than 20 MCF in division	Other than 40 MCF in division
Neither advanced fellowships	Traditional 2-yr fellowship	No	2-yr Vascular Fellowship	2/3-yr CT Fellowship (/Residency)	Integrated Heart and Vasc Center	NCI Comprehensive Cancer Center	No research division	General Surgery	MIS/GI/General Surgery	PhD	52	3607	759	26	NIH Funding R01, P01	Associate Professor	Traditional Rank	Associate Prof	No title	Male	10 best faculty	Other than 10 MCF in division	Other than 20 MCF in division	Other than 40 MCF in division
Neither advanced fellowships	Traditional 2-yr fellowship	No	2-yr Vascular Fellowship	2/3-yr CT Fellowship (/Residency)	Integrated Heart and Vasc Center	NCI Comprehensive Cancer Center	No research division	General Surgery	MIS/GI/General Surgery	MD	91	2473	576	29	No NIH Funding	Professor	Traditional Rank	Professor	No title	Male	Other	Other than 10 MCF in division	Other than 20 MCF in division	Other than 40 MCF in division
Neither advanced fellowships	Traditional 2-yr fellowship	No	2-yr Vascular Fellowship	2/3-yr CT Fellowship (/Residency)	Integrated Heart and Vasc Center	NCI Comprehensive Cancer Center	No research division	General Surgery	MIS/GI/General Surgery	MD	6	47	29	2	No NIH Funding	Assistant Professor	Traditional Rank	Assistant Professor	No title	Male	Other	Other than 10 MCF in division	Other than 20 MCF in division	Other than 40 MCF in division
Neither advanced fellowships	Traditional 2-yr fellowship	No	2-yr Vascular Fellowship	2/3-yr CT Fellowship (/Residency)	Integrated Heart and Vasc Center	NCI Comprehensive Cancer Center	No research division	General Surgery	MIS/GI/General Surgery	MD	4	3	3	1	No NIH Funding	Assistant Professor	Traditional Rank	Assistant Professor	No title	Female	Other	Other than 10 MCF in division	Other than 20 MCF in division	Other than 40 MCF in division
Neither advanced fellowships	Traditional 2-yr fellowship	No	2-yr Vascular Fellowship	2/3-yr CT Fellowship (/Residency)	Integrated Heart and Vasc Center	NCI Comprehensive Cancer Center	No research division	General Surgery	MIS/GI/General Surgery	MD	4	469	43	4	No NIH Funding	Assistant Professor	Traditional Rank	Assistant Professor	No title	Male	Other	Other than 10 MCF in division	Other than 20 MCF in division	Other than 40 MCF in division
Neither advanced fellowships	Traditional 2-yr fellowship	No	2-yr Vascular Fellowship	2/3-yr CT Fellowship (/Residency)	Integrated Heart and Vasc Center	NCI Comprehensive Cancer Center	No research division	General Surgery	MIS/GI/General Surgery	MD	50	997	396	17	No NIH Funding	Associate Professor	Traditional Rank	Associate Prof	No title	Male	Other	Other than 10 MCF in division	Other than 20 MCF in division	Other than 40 MCF in division
Neither advanced fellowships	Traditional 2-yr fellowship	No	2-yr Vascular Fellowship	2/3-yr CT Fellowship (/Residency)	Integrated Heart and Vasc Center	NCI Comprehensive Cancer Center	No research division	General Surgery	MIS/GI/General Surgery	MD	37	907	510	14	No NIH Funding	Assistant Professor	Traditional Rank	Assistant Professor	No title	Female	Other	Other than 10 MCF in division	Other than 20 MCF in division	Other than 40 MCF in division
Neither advanced fellowships	Traditional 2-yr fellowship	No	2-yr Vascular Fellowship	2/3-yr CT Fellowship (/Residency)	Integrated Heart and Vasc Center	NCI Comprehensive Cancer Center	No research division	General Surgery	MIS/GI/General Surgery	MD	128	2966	1217	32	No NIH Funding	Professor	Traditional Rank	Profesor	No title	Female	10 best faculty	Other than 10 MCF in division	Other than 20 MCF in division	Other than 40 MCF in division
Neither advanced fellowships	Traditional 2-yr fellowship	No	2-yr Vascular Fellowship	2/3-yr CT Fellowship (/Residency)	Integrated Heart and Vasc Center	NCI Comprehensive Cancer Center	No research division	General Surgery	MIS/GI/General Surgery	MD	28	210	71	7	No NIH Funding	Professor	Traditional Rank	Profesor	No title	Male	Other	Other than 10 MCF in division	Other than 20 MCF in division	Other than 40 MCF in division
Neither advanced fellowships	Traditional 2-yr fellowship	No	2-yr Vascular Fellowship	2/3-yr CT Fellowship (/Residency)	Integrated Heart and Vasc Center	NCI Comprehensive Cancer Center	No research division	General Surgery	MIS/GI/General Surgery	MD	22	452	294	10	No NIH Funding	Associate Professor	Traditional Rank	Associate Prof	No title	Female	Other	Other than 10 MCF in division	Other than 20 MCF in division	Other than 40 MCF in division
Neither advanced fellowships	Traditional 2-yr fellowship	No	2-yr Vascular Fellowship	2/3-yr CT Fellowship (/Residency)	Integrated Heart and Vasc Center	NCI Comprehensive Cancer Center	No research division	General Surgery	MIS/GI/General Surgery	MD	47	685	210	14	No NIH Funding	Assistant Professor	Traditional Rank	Assistant Professor	No title	Male	Other	Other than 10 MCF in division	Other than 20 MCF in division	Other than 40 MCF in division
Neither advanced fellowships	Traditional 2-yr fellowship	No	2-yr Vascular Fellowship	2/3-yr CT Fellowship (/Residency)	Integrated Heart and Vasc Center	NCI Comprehensive Cancer Center	No research division	Vascular	Vascular	MD	59	996	102	18	No NIH Funding	Professor	Traditional Rank	Professor, Division Chief	Division Chief or Director	Male	Other	Other than 10 MCF in division	Other than 20 MCF in division	Other than 40 MCF in division
Neither advanced fellowships	Traditional 2-yr fellowship	No	2-yr Vascular Fellowship	2/3-yr CT Fellowship (/Residency)	Integrated Heart and Vasc Center	NCI Comprehensive Cancer Center	No research division	Vascular	Vascular	MD	126	2520	472	31	NIH Funding R01, P01	Professor	Traditional Rank	Professor	No title	Male	Other	Other than 10 MCF in division	Other than 20 MCF in division	Other than 40 MCF in division
Neither advanced fellowships	Traditional 2-yr fellowship	No	2-yr Vascular Fellowship	2/3-yr CT Fellowship (/Residency)	Integrated Heart and Vasc Center	NCI Comprehensive Cancer Center	No research division	Vascular	Vascular	MD	48	1895	385	20	No NIH Funding	Associate Professor	Traditional Rank	Associate Prof	No title	Male	Other	Other than 10 MCF in division	Other than 20 MCF in division	Other than 40 MCF in division
Neither advanced fellowships	Traditional 2-yr fellowship	No	2-yr Vascular Fellowship	2/3-yr CT Fellowship (/Residency)	Integrated Heart and Vasc Center	NCI Comprehensive Cancer Center	No research division	Vascular	Vascular	MD	17	439	52	12	No NIH Funding	Assistant Professor	Traditional Rank	Assistant Professor	No title	Male	Other	Other than 10 MCF in division	Other than 20 MCF in division	Other than 40 MCF in division
Neither advanced fellowships	Traditional 2-yr fellowship	No	2-yr Vascular Fellowship	2/3-yr CT Fellowship (/Residency)	Integrated Heart and Vasc Center	NCI Comprehensive Cancer Center	No research division	Transplant	Transplant	MD	67	1191	121	17	No NIH Funding	Professor	Traditional Rank	Professor, Division Chief	Division Chief or Director	Female	Other	Other than 10 MCF in division	Other than 20 MCF in division	Other than 40 MCF in division
Neither advanced fellowships	Traditional 2-yr fellowship	No	2-yr Vascular Fellowship	2/3-yr CT Fellowship (/Residency)	Integrated Heart and Vasc Center	NCI Comprehensive Cancer Center	No research division	Transplant	Transplant	MD	22	2238	175	22	NIH Funding non R01 - K grant, T-32	Associate Professor	Traditional Rank	Associate Prof	No title	Male	Other	Other than 10 MCF in division	Other than 20 MCF in division	Other than 40 MCF in division
Neither advanced fellowships	Traditional 2-yr fellowship	No	2-yr Vascular Fellowship	2/3-yr CT Fellowship (/Residency)	Integrated Heart and Vasc Center	NCI Comprehensive Cancer Center	No research division	Transplant	Transplant	MD	5	330	24	3	No NIH Funding	Assistant Professor	Traditional Rank	Assistant Professor	No title	Male	Other	Other than 10 MCF in division	Other than 20 MCF in division	Other than 40 MCF in division
Neither advanced fellowships	Traditional 2-yr fellowship	No	2-yr Vascular Fellowship	2/3-yr CT Fellowship (/Residency)	Integrated Heart and Vasc Center	NCI Comprehensive Cancer Center	No research division	Transplant	Transplant	MD	7	69	19	3	No NIH Funding	Assistant Professor	Traditional Rank	Assistant Professor	No title	Male	Other	Other than 10 MCF in division	Other than 20 MCF in division	Other than 40 MCF in division
Neither advanced fellowships	Integrated 5 year residency	No	Both 2-yr/5-yr programs	2/3-yr CT Fellowship (/Residency)	No integrated CV center	NCI Comprehensive Cancer Center	Science/Research Division Present	Cardiothoracic	Thoracic	MD	182	3395	275	11	No NIH Funding	Unknown	Traditional Rank	Unknwn	Uncoded	Male	10 best faculty	Other than 10 MCF in division	Other than 20 MCF in division	Other than 40 MCF in division
Neither advanced fellowships	Integrated 5 year residency	No	Both 2-yr/5-yr programs	2/3-yr CT Fellowship (/Residency)	No integrated CV center	NCI Comprehensive Cancer Center	Science/Research Division Present	Cardiothoracic	Thoracic	MD	23	466	99	11	No NIH Funding	Unknown	Traditional Rank	Unknwn	Uncoded	Male	Other	Other than 10 MCF in division	Other than 20 MCF in division	Other than 40 MCF in division
Neither advanced fellowships	Integrated 5 year residency	No	Both 2-yr/5-yr programs	2/3-yr CT Fellowship (/Residency)	No integrated CV center	NCI Comprehensive Cancer Center	Science/Research Division Present	Cardiothoracic	Thoracic	MD	18	504	141	10	No NIH Funding	Unknown	Traditional Rank	Unknwn	Uncoded	Male	Other	Other than 10 MCF in division	Other than 20 MCF in division	Other than 40 MCF in division
Neither advanced fellowships	Integrated 5 year residency	No	Both 2-yr/5-yr programs	2/3-yr CT Fellowship (/Residency)	No integrated CV center	NCI Comprehensive Cancer Center	Science/Research Division Present	Cardiothoracic	Thoracic	MD	33	409	76	11	No NIH Funding	Unknown	Traditional Rank	Unknwn	Uncoded	Male	Other	Other than 10 MCF in division	Other than 20 MCF in division	Other than 40 MCF in division
Neither advanced fellowships	Integrated 5 year residency	No	Both 2-yr/5-yr programs	2/3-yr CT Fellowship (/Residency)	No integrated CV center	NCI Comprehensive Cancer Center	Science/Research Division Present	Cardiothoracic	Thoracic	MD	2	3	2	1	No NIH Funding	Unknown	Traditional Rank	Unknwn	Uncoded	Male	Other	Other than 10 MCF in division	Other than 20 MCF in division	Other than 40 MCF in division
Neither advanced fellowships	Integrated 5 year residency	No	Both 2-yr/5-yr programs	2/3-yr CT Fellowship (/Residency)	No integrated CV center	NCI Comprehensive Cancer Center	Science/Research Division Present	Cardiothoracic	Thoracic	MD	43	1714	270	17	No NIH Funding	Unknown	Traditional Rank	Unknwn	Uncoded	Male	Other	Other than 10 MCF in division	Other than 20 MCF in division	Other than 40 MCF in division
Neither advanced fellowships	Integrated 5 year residency	No	Both 2-yr/5-yr programs	2/3-yr CT Fellowship (/Residency)	No integrated CV center	NCI Comprehensive Cancer Center	Science/Research Division Present	Cardiothoracic	Thoracic	MD	51	1118	111	15	No NIH Funding	Unknown	Traditional Rank	Unknwn	Uncoded	Male	Other	Other than 10 MCF in division	Other than 20 MCF in division	Other than 40 MCF in division
Neither advanced fellowships	Integrated 5 year residency	No	Both 2-yr/5-yr programs	2/3-yr CT Fellowship (/Residency)	No integrated CV center	NCI Comprehensive Cancer Center	Science/Research Division Present	Pediatric Surgery	Pediatric Surgery	MD	17	277	88	8	No NIH Funding	Assistant Professor	Traditional Rank	Assistant Professor	Uncoded	Male	Other	Other than 10 MCF in division	Other than 20 MCF in division	Other than 40 MCF in division
Neither advanced fellowships	Integrated 5 year residency	No	Both 2-yr/5-yr programs	2/3-yr CT Fellowship (/Residency)	No integrated CV center	NCI Comprehensive Cancer Center	Science/Research Division Present	Pediatric Surgery	Pediatric Surgery	MD	21	322	120	9	No NIH Funding	Associate Professor	Traditional Rank	Associate Professor	No title	Male	Other	Other than 10 MCF in division	Other than 20 MCF in division	Other than 40 MCF in division
Neither advanced fellowships	Integrated 5 year residency	No	Both 2-yr/5-yr programs	2/3-yr CT Fellowship (/Residency)	No integrated CV center	NCI Comprehensive Cancer Center	Science/Research Division Present	Pediatric Surgery	Pediatric Surgery	MD	166	2085	749	24	No NIH Funding	Professor	Traditional Rank	Professor, Division Chief	Division Chief or Director	Male	Other	Other than 10 MCF in division	Other than 20 MCF in division	Other than 40 MCF in division
Neither advanced fellowships	Integrated 5 year residency	No	Both 2-yr/5-yr programs	2/3-yr CT Fellowship (/Residency)	No integrated CV center	NCI Comprehensive Cancer Center	Science/Research Division Present	Pediatric Surgery	Pediatric Surgery	MD	34	222	70	8	No NIH Funding	Assistant Professor	Traditional Rank	Assistant Professor	Uncoded	Male	Other	Other than 10 MCF in division	Other than 20 MCF in division	Other than 40 MCF in division
Neither advanced fellowships	Integrated 5 year residency	No	Both 2-yr/5-yr programs	2/3-yr CT Fellowship (/Residency)	No integrated CV center	NCI Comprehensive Cancer Center	Science/Research Division Present	Plastics	Plastics	MD	6	415	49	1	No NIH Funding	Assistant Professor	Traditional Rank	Assistant Professor	No title	Male	Other	Other than 10 MCF in division	Other than 20 MCF in division	Other than 40 MCF in division
Neither advanced fellowships	Integrated 5 year residency	No	Both 2-yr/5-yr programs	2/3-yr CT Fellowship (/Residency)	No integrated CV center	NCI Comprehensive Cancer Center	Science/Research Division Present	Plastics	Plastics	MD	25	182	111	9	No NIH Funding	Assistant Professor	Traditional Rank	Assistant Professor	Uncoded	Male	Other	Other than 10 MCF in division	Other than 20 MCF in division	Other than 40 MCF in division
Neither advanced fellowships	Integrated 5 year residency	No	Both 2-yr/5-yr programs	2/3-yr CT Fellowship (/Residency)	No integrated CV center	NCI Comprehensive Cancer Center	Science/Research Division Present	Plastics	Plastics	MD	2	2	1	1	No NIH Funding	Professor	Clinical Rank	Clinical Professor	No title	Male	Other	Other than 10 MCF in division	Other than 20 MCF in division	Other than 40 MCF in division
Neither advanced fellowships	Integrated 5 year residency	No	Both 2-yr/5-yr programs	2/3-yr CT Fellowship (/Residency)	No integrated CV center	NCI Comprehensive Cancer Center	Science/Research Division Present	Plastics	Plastics	MD	54	594	55	3	No NIH Funding	Professor	Traditional Rank	Professor	No title	Male	Other	Other than 10 MCF in division	Other than 20 MCF in division	Other than 40 MCF in division
Neither advanced fellowships	Integrated 5 year residency	No	Both 2-yr/5-yr programs	2/3-yr CT Fellowship (/Residency)	No integrated CV center	NCI Comprehensive Cancer Center	Science/Research Division Present	Plastics	Plastics	MD	5	94	23	3	No NIH Funding	Associate Professor	Traditional Rank	Associate Professor	No title	Female	Other	Other than 10 MCF in division	Other than 20 MCF in division	Other than 40 MCF in division
Neither advanced fellowships	Integrated 5 year residency	No	Both 2-yr/5-yr programs	2/3-yr CT Fellowship (/Residency)	No integrated CV center	NCI Comprehensive Cancer Center	Science/Research Division Present	Plastics	Plastics	MD	7	181	53	5	No NIH Funding	Professor	Traditional Rank	Professor, Emeritus	Division Chief or Director	Male	Other	Other than 10 MCF in division	Other than 20 MCF in division	Other than 40 MCF in division
Neither advanced fellowships	Integrated 5 year residency	No	Both 2-yr/5-yr programs	2/3-yr CT Fellowship (/Residency)	No integrated CV center	NCI Comprehensive Cancer Center	Science/Research Division Present	Plastics	Plastics	MD	58	1527	195	13	No NIH Funding	Professor	Traditional Rank	Professor	No title	Male	Other	Other than 10 MCF in division	Other than 20 MCF in division	40 Most Cited Faculty in Division
Neither advanced fellowships	Integrated 5 year residency	No	Both 2-yr/5-yr programs	2/3-yr CT Fellowship (/Residency)	No integrated CV center	NCI Comprehensive Cancer Center	Science/Research Division Present	Plastics	Plastics	MD	55	779	145	11	No NIH Funding	Professor	Traditional Rank	Professor, Division Chief	Division Chief or Director	Male	Other	Other than 10 MCF in division	Other than 20 MCF in division	Other than 40 MCF in division
Neither advanced fellowships	Integrated 5 year residency	No	Both 2-yr/5-yr programs	2/3-yr CT Fellowship (/Residency)	No integrated CV center	NCI Comprehensive Cancer Center	Science/Research Division Present	Plastics	Plastics	MD	12	87	11	3	No NIH Funding	Assistant Professor	Traditional Rank	Assistant Professor	Uncoded	Male	Other	Other than 10 MCF in division	Other than 20 MCF in division	Other than 40 MCF in division
Neither advanced fellowships	Integrated 5 year residency	No	Both 2-yr/5-yr programs	2/3-yr CT Fellowship (/Residency)	No integrated CV center	NCI Comprehensive Cancer Center	Science/Research Division Present	Plastics	Plastics	MD	13	327	55	6	No NIH Funding	Associate Professor	Traditional Rank	Associate Professor	No title	Male	Other	Other than 10 MCF in division	Other than 20 MCF in division	Other than 40 MCF in division
Neither advanced fellowships	Integrated 5 year residency	No	Both 2-yr/5-yr programs	2/3-yr CT Fellowship (/Residency)	No integrated CV center	NCI Comprehensive Cancer Center	Science/Research Division Present	Plastics	Plastics	MD	43	393	42	6	No NIH Funding	Professor	Traditional Rank	Professor	No title	Male	Other	Other than 10 MCF in division	Other than 20 MCF in division	Other than 40 MCF in division
Neither advanced fellowships	Integrated 5 year residency	No	Both 2-yr/5-yr programs	2/3-yr CT Fellowship (/Residency)	No integrated CV center	NCI Comprehensive Cancer Center	Science/Research Division Present	Science/Research	Science/Research	MD	61	390	166	11	No NIH Funding	Associate Professor	Traditional Rank	Associate Professor	No title	Female	Other	Other than 10 MCF in division	Other than 20 MCF in division	Other than 40 MCF in division
Neither advanced fellowships	Integrated 5 year residency	No	Both 2-yr/5-yr programs	2/3-yr CT Fellowship (/Residency)	No integrated CV center	NCI Comprehensive Cancer Center	Science/Research Division Present	General Surgery	Trauma/CC	MD	4	9	8	2	No NIH Funding	Assistant Professor	Traditional Rank	Assistant Professor	Uncoded	Female	Other	Other than 10 MCF in division	Other than 20 MCF in division	Other than 40 MCF in division
Neither advanced fellowships	Integrated 5 year residency	No	Both 2-yr/5-yr programs	2/3-yr CT Fellowship (/Residency)	No integrated CV center	NCI Comprehensive Cancer Center	Science/Research Division Present	General Surgery	Trauma/CC	MD	11	163	54	6	No NIH Funding	Assistant Professor	Traditional Rank	Assistant Professor	Uncoded	Female	Other	Other than 10 MCF in division	Other than 20 MCF in division	Other than 40 MCF in division
Neither advanced fellowships	Integrated 5 year residency	No	Both 2-yr/5-yr programs	2/3-yr CT Fellowship (/Residency)	No integrated CV center	NCI Comprehensive Cancer Center	Science/Research Division Present	General Surgery	MIS/GI/General Surgery	MD	102	1634	179	13	No NIH Funding	Professor	Traditional Rank	Professor	No title	Male	Other	Other than 10 MCF in division	Other than 20 MCF in division	Other than 40 MCF in division
Neither advanced fellowships	Integrated 5 year residency	No	Both 2-yr/5-yr programs	2/3-yr CT Fellowship (/Residency)	No integrated CV center	NCI Comprehensive Cancer Center	Science/Research Division Present	General Surgery	Surgical Oncology	MD	64	678	385	12	No NIH Funding	Associate Professor	Traditional Rank	Associate Professor	No title	Male	Other	Other than 10 MCF in division	Other than 20 MCF in division	Other than 40 MCF in division
Neither advanced fellowships	Integrated 5 year residency	No	Both 2-yr/5-yr programs	2/3-yr CT Fellowship (/Residency)	No integrated CV center	NCI Comprehensive Cancer Center	Science/Research Division Present	General Surgery	Surgical Oncology	MD	2	11	5	2	No NIH Funding	Professor	Traditional Rank	Professor, Emeritus	Division Chief or Director	Male	Other	Other than 10 MCF in division	Other than 20 MCF in division	Other than 40 MCF in division
Neither advanced fellowships	Integrated 5 year residency	No	Both 2-yr/5-yr programs	2/3-yr CT Fellowship (/Residency)	No integrated CV center	NCI Comprehensive Cancer Center	Science/Research Division Present	General Surgery	MIS/GI/General Surgery	MD	50	754	252	16	No NIH Funding	Professor	Traditional Rank	Professor	No title	Male	Other	Other than 10 MCF in division	Other than 20 MCF in division	Other than 40 MCF in division
Neither advanced fellowships	Integrated 5 year residency	No	Both 2-yr/5-yr programs	2/3-yr CT Fellowship (/Residency)	No integrated CV center	NCI Comprehensive Cancer Center	Science/Research Division Present	General Surgery	Surgical Oncology	MD	38	623	330	14	No NIH Funding	Associate Professor	Traditional Rank	Associate Professor	No title	Male	Other	Other than 10 MCF in division	Other than 20 MCF in division	Other than 40 MCF in division
Neither advanced fellowships	Integrated 5 year residency	No	Both 2-yr/5-yr programs	2/3-yr CT Fellowship (/Residency)	No integrated CV center	NCI Comprehensive Cancer Center	Science/Research Division Present	General Surgery	Surgical Oncology	MD	35	63	45	4	No NIH Funding	Assistant Professor	Traditional Rank	Assistant Professor	Uncoded	Male	Other	Other than 10 MCF in division	Other than 20 MCF in division	Other than 40 MCF in division
Neither advanced fellowships	Integrated 5 year residency	No	Both 2-yr/5-yr programs	2/3-yr CT Fellowship (/Residency)	No integrated CV center	NCI Comprehensive Cancer Center	Science/Research Division Present	General Surgery	MIS/GI/General Surgery	MD	3	81	12	3	No NIH Funding	Associate Professor	Clinical Rank	Clinical Associate Professor	Uncoded	Male	Other	Other than 10 MCF in division	Other than 20 MCF in division	Other than 40 MCF in division
Neither advanced fellowships	Integrated 5 year residency	No	Both 2-yr/5-yr programs	2/3-yr CT Fellowship (/Residency)	No integrated CV center	NCI Comprehensive Cancer Center	Science/Research Division Present	General Surgery	Surgical Oncology	MD	32	686	216	15	No NIH Funding	Assistant Professor	Traditional Rank	Assistant Professor	Uncoded	Female	Other	Other than 10 MCF in division	Other than 20 MCF in division	Other than 40 MCF in division
Neither advanced fellowships	Integrated 5 year residency	No	Both 2-yr/5-yr programs	2/3-yr CT Fellowship (/Residency)	No integrated CV center	NCI Comprehensive Cancer Center	Science/Research Division Present	General Surgery	MIS/GI/General Surgery	MD	54	1853	369	17	No NIH Funding	Professor	Traditional Rank	Professor	No title	Male	Other	Other than 10 MCF in division	Other than 20 MCF in division	Other than 40 MCF in division
Neither advanced fellowships	Integrated 5 year residency	No	Both 2-yr/5-yr programs	2/3-yr CT Fellowship (/Residency)	No integrated CV center	NCI Comprehensive Cancer Center	Science/Research Division Present	General Surgery	MIS/GI/General Surgery	MD	41	659	275	11	No NIH Funding	Associate Professor	Traditional Rank	Associate Professor	No title	Male	Other	Other than 10 MCF in division	Other than 20 MCF in division	Other than 40 MCF in division
Neither advanced fellowships	Integrated 5 year residency	No	Both 2-yr/5-yr programs	2/3-yr CT Fellowship (/Residency)	No integrated CV center	NCI Comprehensive Cancer Center	Science/Research Division Present	General Surgery	MIS/GI/General Surgery	MD	16	34	11	2	No NIH Funding	Professor	Traditional Rank	Professor	No title	Male	Other	Other than 10 MCF in division	Other than 20 MCF in division	Other than 40 MCF in division
Neither advanced fellowships	Integrated 5 year residency	No	Both 2-yr/5-yr programs	2/3-yr CT Fellowship (/Residency)	No integrated CV center	NCI Comprehensive Cancer Center	Science/Research Division Present	General Surgery	Surgical Oncology	MD	31	353	131	12	No NIH Funding	Associate Professor	Traditional Rank	Associate Professor	No title	Female	Other	Other than 10 MCF in division	Other than 20 MCF in division	Other than 40 MCF in division
Neither advanced fellowships	Integrated 5 year residency	No	Both 2-yr/5-yr programs	2/3-yr CT Fellowship (/Residency)	No integrated CV center	NCI Comprehensive Cancer Center	Science/Research Division Present	General Surgery	Surgical Oncology	MD	31	353	131	12	No NIH Funding	Associate Professor	Traditional Rank	Associate Professor	No title	Female	Other	Other than 10 MCF in division	Other than 20 MCF in division	Other than 40 MCF in division
Neither advanced fellowships	Integrated 5 year residency	No	Both 2-yr/5-yr programs	2/3-yr CT Fellowship (/Residency)	No integrated CV center	NCI Comprehensive Cancer Center	Science/Research Division Present	General Surgery	Trauma/CC	MD	0	0	0	0	No NIH Funding	Assistant Professor	Traditional Rank	Assistant Professor	Uncoded	Male	Other	Other than 10 MCF in division	Other than 20 MCF in division	Other than 40 MCF in division
Neither advanced fellowships	Integrated 5 year residency	No	Both 2-yr/5-yr programs	2/3-yr CT Fellowship (/Residency)	No integrated CV center	NCI Comprehensive Cancer Center	Science/Research Division Present	General Surgery	Surgical Oncology	MD	332	6575	1635	45	No NIH Funding	Professor	Traditional Rank	Professor	No title	Male	10 best faculty	Other than 10 MCF in division	Other than 20 MCF in division	40 Most Cited Faculty in Division
Neither advanced fellowships	Integrated 5 year residency	No	Both 2-yr/5-yr programs	2/3-yr CT Fellowship (/Residency)	No integrated CV center	NCI Comprehensive Cancer Center	Science/Research Division Present	General Surgery	MIS/GI/General Surgery	MD	11	85	26	5	No NIH Funding	Assistant Professor	Traditional Rank	Assistant Professor	Uncoded	Male	Other	Other than 10 MCF in division	Other than 20 MCF in division	Other than 40 MCF in division
Neither advanced fellowships	Integrated 5 year residency	No	Both 2-yr/5-yr programs	2/3-yr CT Fellowship (/Residency)	No integrated CV center	NCI Comprehensive Cancer Center	Science/Research Division Present	General Surgery	MIS/GI/General Surgery	MD	0	0	0	0	No NIH Funding	Associate Professor	Clinical Rank	Clinical Associate Professor	Uncoded	Male	Other	Other than 10 MCF in division	Other than 20 MCF in division	Other than 40 MCF in division
Neither advanced fellowships	Integrated 5 year residency	No	Both 2-yr/5-yr programs	2/3-yr CT Fellowship (/Residency)	No integrated CV center	NCI Comprehensive Cancer Center	Science/Research Division Present	General Surgery	Trauma/CC	MD	284	9960	935	40	No NIH Funding	Professor	Traditional Rank	Professor	No title	Male	10 best faculty	10 Most Cited Faculty in Division	20 Most Cited Faculty in Division	40 Most Cited Faculty in Division
Neither advanced fellowships	Integrated 5 year residency	No	Both 2-yr/5-yr programs	2/3-yr CT Fellowship (/Residency)	No integrated CV center	NCI Comprehensive Cancer Center	Science/Research Division Present	General Surgery	MIS/GI/General Surgery	MD	41	288	147	10	No NIH Funding	Associate Professor	Traditional Rank	Associate Professor	No title	Male	Other	Other than 10 MCF in division	Other than 20 MCF in division	Other than 40 MCF in division
Neither advanced fellowships	Integrated 5 year residency	No	Both 2-yr/5-yr programs	2/3-yr CT Fellowship (/Residency)	No integrated CV center	NCI Comprehensive Cancer Center	Science/Research Division Present	General Surgery	Surgical Oncology	MD	183	3310	513	26	No NIH Funding	Professor	Traditional Rank	Professor, emeritus	Division Chief or Director	Male	10 best faculty	Other than 10 MCF in division	Other than 20 MCF in division	Other than 40 MCF in division
Neither advanced fellowships	Integrated 5 year residency	No	Both 2-yr/5-yr programs	2/3-yr CT Fellowship (/Residency)	No integrated CV center	NCI Comprehensive Cancer Center	Science/Research Division Present	General Surgery	Trauma/CC	MD	37	480	88	10	No NIH Funding	Professor	Traditional Rank	Professor	No title	Male	Other	Other than 10 MCF in division	Other than 20 MCF in division	Other than 40 MCF in division
Neither advanced fellowships	Integrated 5 year residency	No	Both 2-yr/5-yr programs	2/3-yr CT Fellowship (/Residency)	No integrated CV center	NCI Comprehensive Cancer Center	Science/Research Division Present	General Surgery	Surgical Oncology	MD	31	304	140	10	No NIH Funding	Professor	Traditional Rank	Professor	No title	Male	Other	Other than 10 MCF in division	Other than 20 MCF in division	Other than 40 MCF in division
Neither advanced fellowships	Integrated 5 year residency	No	Both 2-yr/5-yr programs	2/3-yr CT Fellowship (/Residency)	No integrated CV center	NCI Comprehensive Cancer Center	Science/Research Division Present	General Surgery	MIS/GI/General Surgery	MD	13	133	108	5	No NIH Funding	Assistant Professor	Traditional Rank	Assistant Professor	Uncoded	Male	Other	Other than 10 MCF in division	Other than 20 MCF in division	Other than 40 MCF in division
Neither advanced fellowships	Integrated 5 year residency	No	Both 2-yr/5-yr programs	2/3-yr CT Fellowship (/Residency)	No integrated CV center	NCI Comprehensive Cancer Center	Science/Research Division Present	General Surgery	Trauma/CC	MD	10	69	27	3	No NIH Funding	Unknown	Traditional Rank	Unknwn	Uncoded	Male	Other	Other than 10 MCF in division	Other than 20 MCF in division	Other than 40 MCF in division
Neither advanced fellowships	Integrated 5 year residency	No	Both 2-yr/5-yr programs	2/3-yr CT Fellowship (/Residency)	No integrated CV center	NCI Comprehensive Cancer Center	Science/Research Division Present	General Surgery	Trauma/CC	MD	2	51	15	2	No NIH Funding	Associate Professor	Clinical Rank	Clinical Associate Professor	Uncoded	Male	Other	Other than 10 MCF in division	Other than 20 MCF in division	Other than 40 MCF in division
Neither advanced fellowships	Integrated 5 year residency	No	Both 2-yr/5-yr programs	2/3-yr CT Fellowship (/Residency)	No integrated CV center	NCI Comprehensive Cancer Center	Science/Research Division Present	General Surgery	MIS/GI/General Surgery	MD	16	250	101	8	No NIH Funding	Professor	Clinical Rank	Clinical Professor	No title	Male	Other	Other than 10 MCF in division	Other than 20 MCF in division	Other than 40 MCF in division
Neither advanced fellowships	Integrated 5 year residency	No	Both 2-yr/5-yr programs	2/3-yr CT Fellowship (/Residency)	No integrated CV center	NCI Comprehensive Cancer Center	Science/Research Division Present	General Surgery	Surgical Oncology	MD	150	1473	666	21	No NIH Funding	Associate Professor	Traditional Rank	Associate Professor	No title	Female	Other	Other than 10 MCF in division	Other than 20 MCF in division	Other than 40 MCF in division
Neither advanced fellowships	Integrated 5 year residency	No	Both 2-yr/5-yr programs	2/3-yr CT Fellowship (/Residency)	No integrated CV center	NCI Comprehensive Cancer Center	Science/Research Division Present	General Surgery	Trauma/CC	MD	2	26	4	1	No NIH Funding	Professor	Clinical Rank	Clinical Professor	No title	Male	Other	Other than 10 MCF in division	Other than 20 MCF in division	Other than 40 MCF in division
Neither advanced fellowships	Integrated 5 year residency	No	Both 2-yr/5-yr programs	2/3-yr CT Fellowship (/Residency)	No integrated CV center	NCI Comprehensive Cancer Center	Science/Research Division Present	General Surgery	Surgical Oncology	MD	14	195	124	6	No NIH Funding	Unknown	Traditional Rank	Unknwn	Uncoded	Female	Other	Other than 10 MCF in division	Other than 20 MCF in division	Other than 40 MCF in division
Neither advanced fellowships	Integrated 5 year residency	No	Both 2-yr/5-yr programs	2/3-yr CT Fellowship (/Residency)	No integrated CV center	NCI Comprehensive Cancer Center	Science/Research Division Present	General Surgery	Surgical Oncology	MD	95	2834	878	26	No NIH Funding	Professor	Traditional Rank	Professor	No title	Male	Other	Other than 10 MCF in division	Other than 20 MCF in division	Other than 40 MCF in division
Neither advanced fellowships	Integrated 5 year residency	No	Both 2-yr/5-yr programs	2/3-yr CT Fellowship (/Residency)	No integrated CV center	NCI Comprehensive Cancer Center	Science/Research Division Present	General Surgery	Trauma/CC	MD	87	400	139	9	No NIH Funding	Associate Professor	Traditional Rank	Associate Professor	No title	Male	Other	Other than 10 MCF in division	Other than 20 MCF in division	Other than 40 MCF in division
Neither advanced fellowships	Integrated 5 year residency	No	Both 2-yr/5-yr programs	2/3-yr CT Fellowship (/Residency)	No integrated CV center	NCI Comprehensive Cancer Center	Science/Research Division Present	Vascular	Vascular	MD	17	137	89	7	No NIH Funding	Associate Professor	Traditional Rank	Associate Professor	No title	Male	Other	Other than 10 MCF in division	Other than 20 MCF in division	Other than 40 MCF in division
Neither advanced fellowships	Integrated 5 year residency	No	Both 2-yr/5-yr programs	2/3-yr CT Fellowship (/Residency)	No integrated CV center	NCI Comprehensive Cancer Center	Science/Research Division Present	Vascular	Vascular	MD	72	2561	351	17	No NIH Funding	Professor	Traditional Rank	Professor	No title	Male	Other	Other than 10 MCF in division	Other than 20 MCF in division	40 Most Cited Faculty in Division
Neither advanced fellowships	Integrated 5 year residency	No	Both 2-yr/5-yr programs	2/3-yr CT Fellowship (/Residency)	No integrated CV center	NCI Comprehensive Cancer Center	Science/Research Division Present	Vascular	Vascular	MD	31	357	191	12	No NIH Funding	Assistant Professor	Traditional Rank	Assistant Professor	Uncoded	Male	Other	Other than 10 MCF in division	Other than 20 MCF in division	Other than 40 MCF in division
Neither advanced fellowships	Integrated 5 year residency	No	Both 2-yr/5-yr programs	2/3-yr CT Fellowship (/Residency)	No integrated CV center	NCI Comprehensive Cancer Center	Science/Research Division Present	Vascular	Vascular	MD	36	441	132	14	No NIH Funding	Professor	Traditional Rank	Professor	No title	Male	Other	Other than 10 MCF in division	Other than 20 MCF in division	Other than 40 MCF in division
Neither advanced fellowships	Integrated 5 year residency	No	Both 2-yr/5-yr programs	2/3-yr CT Fellowship (/Residency)	No integrated CV center	NCI Comprehensive Cancer Center	Science/Research Division Present	Vascular	Vascular	MD	57	1393	170	19	No NIH Funding	Professor	Traditional Rank	Professor	No title	Male	Other	Other than 10 MCF in division	Other than 20 MCF in division	Other than 40 MCF in division
Neither advanced fellowships	Integrated 5 year residency	No	Both 2-yr/5-yr programs	2/3-yr CT Fellowship (/Residency)	No integrated CV center	NCI Comprehensive Cancer Center	Science/Research Division Present	Vascular	Vascular	MD	121	4252	878	30	No NIH Funding	Professor	Traditional Rank	Professor, Division Chief	Division Chief or Director	Male	10 best faculty	Other than 10 MCF in division	20 Most Cited Faculty in Division	40 Most Cited Faculty in Division
Neither advanced fellowships	Integrated 5 year residency	No	Both 2-yr/5-yr programs	2/3-yr CT Fellowship (/Residency)	No integrated CV center	NCI Comprehensive Cancer Center	Science/Research Division Present	Vascular	Vascular	MD	256	8674	1383	46	No NIH Funding	Professor	Traditional Rank	Professor	No title	Male	10 best faculty	10 Most Cited Faculty in Division	20 Most Cited Faculty in Division	40 Most Cited Faculty in Division
Neither advanced fellowships	Integrated 5 year residency	No	Both 2-yr/5-yr programs	2/3-yr CT Fellowship (/Residency)	No integrated CV center	NCI Comprehensive Cancer Center	Science/Research Division Present	Vascular	Vascular	MD	7	160	101	7	No NIH Funding	Associate Professor	Traditional Rank	Associate Professor	No title	Female	Other	Other than 10 MCF in division	Other than 20 MCF in division	Other than 40 MCF in division
Neither advanced fellowships	Integrated 5 year residency	No	Both 2-yr/5-yr programs	2/3-yr CT Fellowship (/Residency)	No integrated CV center	NCI Comprehensive Cancer Center	Science/Research Division Present	Vascular	Vascular	MD	6	2	1	1	No NIH Funding	Unknown	Traditional Rank	Unknwn	Uncoded	Male	Other	Other than 10 MCF in division	Other than 20 MCF in division	Other than 40 MCF in division
Neither advanced fellowships	Integrated 5 year residency	No	Both 2-yr/5-yr programs	2/3-yr CT Fellowship (/Residency)	No integrated CV center	NCI Comprehensive Cancer Center	Science/Research Division Present	Vascular	Vascular	MD	141	1946	202	17	No NIH Funding	Professor	Traditional Rank	Professor	No title	Male	Other	Other than 10 MCF in division	Other than 20 MCF in division	Other than 40 MCF in division
Neither advanced fellowships	Integrated 5 year residency	No	Both 2-yr/5-yr programs	2/3-yr CT Fellowship (/Residency)	No integrated CV center	NCI Comprehensive Cancer Center	Science/Research Division Present	Transplant	Transplant	MD	248	7747	1044	40	No NIH Funding	Professor	Traditional Rank	Professor	No title	Male	10 best faculty	Other than 10 MCF in division	Other than 20 MCF in division	40 Most Cited Faculty in Division
Neither advanced fellowships	Integrated 5 year residency	No	Both 2-yr/5-yr programs	2/3-yr CT Fellowship (/Residency)	No integrated CV center	NCI Comprehensive Cancer Center	Science/Research Division Present	Transplant	Transplant	MD	50	1423	352	18	No NIH Funding	Associate Professor	Traditional Rank	Associate Professor	No title	Male	Other	Other than 10 MCF in division	Other than 20 MCF in division	Other than 40 MCF in division
Neither advanced fellowships	Integrated 5 year residency	No	Both 2-yr/5-yr programs	2/3-yr CT Fellowship (/Residency)	No integrated CV center	NCI Comprehensive Cancer Center	Science/Research Division Present	Transplant	Transplant	MD	184	4298	867	36	No NIH Funding	Professor	Traditional Rank	Professor	No title	Male	10 best faculty	Other than 10 MCF in division	Other than 20 MCF in division	Other than 40 MCF in division
Neither advanced fellowships	Integrated 5 year residency	No	Both 2-yr/5-yr programs	2/3-yr CT Fellowship (/Residency)	No integrated CV center	NCI Comprehensive Cancer Center	Science/Research Division Present	Transplant	Transplant	MD	487	12359	1133	44	No NIH Funding	Professor	Traditional Rank	Professor	No title	Male	10 best faculty	10 Most Cited Faculty in Division	20 Most Cited Faculty in Division	40 Most Cited Faculty in Division
Neither advanced fellowships	Integrated 5 year residency	No	Both 2-yr/5-yr programs	2/3-yr CT Fellowship (/Residency)	No integrated CV center	NCI Comprehensive Cancer Center	Science/Research Division Present	Transplant	Transplant	MD	111	3920	590	35	No NIH Funding	Professor	Traditional Rank	Professor	No title	Male	10 best faculty	Other than 10 MCF in division	Other than 20 MCF in division	Other than 40 MCF in division
Neither advanced fellowships	Integrated 5 year residency	No	Both 2-yr/5-yr programs	2/3-yr CT Fellowship (/Residency)	No integrated CV center	NCI Comprehensive Cancer Center	Science/Research Division Present	Transplant	Transplant	MD	34	552	343	11	No NIH Funding	Assistant Professor	Traditional Rank	Assistant Professor	Uncoded	Male	Other	Other than 10 MCF in division	Other than 20 MCF in division	Other than 40 MCF in division
Neither advanced fellowships	Integrated 5 year residency	No	Both 2-yr/5-yr programs	2/3-yr CT Fellowship (/Residency)	No integrated CV center	NCI Comprehensive Cancer Center	Science/Research Division Present	Transplant	Transplant	MD	80	1858	467	23	No NIH Funding	Associate Professor	Traditional Rank	Associate Professor	No title	Male	Other	Other than 10 MCF in division	Other than 20 MCF in division	Other than 40 MCF in division
Neither advanced fellowships	Integrated 5 year residency	No	Both 2-yr/5-yr programs	2/3-yr CT Fellowship (/Residency)	No integrated CV center	NCI Comprehensive Cancer Center	Science/Research Division Present	Transplant	Transplant	MD	154	2639	670	24	No NIH Funding	Professor	Traditional Rank	Professor	No title	Male	Other	Other than 10 MCF in division	Other than 20 MCF in division	Other than 40 MCF in division
Neither advanced fellowships	Both, 2-yr fellowship/Integrated residency	Yes	Both 2-yr/5-yr programs	2/3-yr CT Fellowship (/Residency)	No integrated CV center	NCI Comprehensive Cancer Center	No research division	Cardiothoracic	Thoracic	MD	10				No NIH Funding	Assistant Professor	Traditional Rank	Assistant Professor	No title	Male	Other	Other than 10 MCF in division	Other than 20 MCF in division	Other than 40 MCF in division
Neither advanced fellowships	Both, 2-yr fellowship/Integrated residency	Yes	Both 2-yr/5-yr programs	2/3-yr CT Fellowship (/Residency)	No integrated CV center	NCI Comprehensive Cancer Center	No research division	Cardiothoracic	Thoracic	MD	13	164	50	8	No NIH Funding	Assistant Professor	Clinical Rank	Assistant Clinical Professor	No title	Female	Other	Other than 10 MCF in division	Other than 20 MCF in division	Other than 40 MCF in division
Neither advanced fellowships	Both, 2-yr fellowship/Integrated residency	Yes	Both 2-yr/5-yr programs	2/3-yr CT Fellowship (/Residency)	No integrated CV center	NCI Comprehensive Cancer Center	No research division	Cardiothoracic	Thoracic	MD	5	6	4	2	No NIH Funding	Assistant Professor	Traditional Rank	Assissistant Professor, Division Chief	Division Chief or Director	Male	Other	Other than 10 MCF in division	Other than 20 MCF in division	Other than 40 MCF in division
Neither advanced fellowships	Both, 2-yr fellowship/Integrated residency	Yes	Both 2-yr/5-yr programs	2/3-yr CT Fellowship (/Residency)	No integrated CV center	NCI Comprehensive Cancer Center	No research division	Cardiothoracic	Thoracic	MD	27	190	55	8	No NIH Funding	Assistant Professor	Traditional Rank	Assistant Professor	No title	Male	Other	Other than 10 MCF in division	Other than 20 MCF in division	Other than 40 MCF in division
Neither advanced fellowships	Both, 2-yr fellowship/Integrated residency	Yes	Both 2-yr/5-yr programs	2/3-yr CT Fellowship (/Residency)	No integrated CV center	NCI Comprehensive Cancer Center	No research division	Cardiothoracic	Thoracic	MD	252	7723	2304	34	NIH Funding non R01 - K grant, T-32	Professor	Traditional Rank	Professor, Division Chief	Division Chief or Director	Male	Other	Other than 10 MCF in division	20 Most Cited Faculty in Division	40 Most Cited Faculty in Division
Neither advanced fellowships	Both, 2-yr fellowship/Integrated residency	Yes	Both 2-yr/5-yr programs	2/3-yr CT Fellowship (/Residency)	No integrated CV center	NCI Comprehensive Cancer Center	No research division	Cardiothoracic	Thoracic	MD	118	2693	664	31	No NIH Funding	Professor	Traditional Rank	Professor	No title	Male	Other	Other than 10 MCF in division	Other than 20 MCF in division	Other than 40 MCF in division
Neither advanced fellowships	Both, 2-yr fellowship/Integrated residency	Yes	Both 2-yr/5-yr programs	2/3-yr CT Fellowship (/Residency)	No integrated CV center	NCI Comprehensive Cancer Center	No research division	Cardiothoracic	Cardiac	MD	467	9039	725	37	NIH Funding R01, P01	Professor	Traditional Rank	Profesor	No title	Male	10 best faculty	Other than 10 MCF in division	20 Most Cited Faculty in Division	40 Most Cited Faculty in Division
Neither advanced fellowships	Both, 2-yr fellowship/Integrated residency	Yes	Both 2-yr/5-yr programs	2/3-yr CT Fellowship (/Residency)	No integrated CV center	NCI Comprehensive Cancer Center	No research division	Cardiothoracic	Thoracic	MD	40	1361	326	15	NIH Funding R01, P01	Professor	Traditional Rank	Professor	No title	Male	Other	Other than 10 MCF in division	Other than 20 MCF in division	Other than 40 MCF in division
Neither advanced fellowships	Both, 2-yr fellowship/Integrated residency	Yes	Both 2-yr/5-yr programs	2/3-yr CT Fellowship (/Residency)	No integrated CV center	NCI Comprehensive Cancer Center	No research division	Cardiothoracic	Thoracic	MD	30	510	268	13	NIH Funding non R01 - K grant, T-32	Assistant Professor	Traditional Rank	Assistant Prof	No title	Male	Other	Other than 10 MCF in division	Other than 20 MCF in division	Other than 40 MCF in division
Neither advanced fellowships	Both, 2-yr fellowship/Integrated residency	Yes	Both 2-yr/5-yr programs	2/3-yr CT Fellowship (/Residency)	No integrated CV center	NCI Comprehensive Cancer Center	No research division	Pediatric Surgery	Pediatric Surgery	MD	9999	9999	29997		No NIH Funding	Professor	Traditional Rank	Profesor, Division Chief	Division Chief or Director	Male	10 best faculty	10 Most Cited Faculty in Division	20 Most Cited Faculty in Division	40 Most Cited Faculty in Division
Neither advanced fellowships	Both, 2-yr fellowship/Integrated residency	Yes	Both 2-yr/5-yr programs	2/3-yr CT Fellowship (/Residency)	No integrated CV center	NCI Comprehensive Cancer Center	No research division	Pediatric Surgery	Pediatric Surgery	MD	18	360	89	18	No NIH Funding	Professor	Traditional Rank	Professor	No title	Male	Other	Other than 10 MCF in division	Other than 20 MCF in division	Other than 40 MCF in division
Neither advanced fellowships	Both, 2-yr fellowship/Integrated residency	Yes	Both 2-yr/5-yr programs	2/3-yr CT Fellowship (/Residency)	No integrated CV center	NCI Comprehensive Cancer Center	No research division	Pediatric Surgery	Pediatric Surgery	MD	27	501	161	9	No NIH Funding	Assistant Professor	Traditional Rank	Assistant Professor	No title	Male	Other	Other than 10 MCF in division	Other than 20 MCF in division	Other than 40 MCF in division
Neither advanced fellowships	Both, 2-yr fellowship/Integrated residency	Yes	Both 2-yr/5-yr programs	2/3-yr CT Fellowship (/Residency)	No integrated CV center	NCI Comprehensive Cancer Center	No research division	Pediatric Surgery	Pediatric Surgery	MD, PhD	267	4995	1213	35	NIH Funding R01, P01	Professor	Traditional Rank	Professor	No title	Female	Other	Other than 10 MCF in division	20 Most Cited Faculty in Division	40 Most Cited Faculty in Division
Neither advanced fellowships	Both, 2-yr fellowship/Integrated residency	Yes	Both 2-yr/5-yr programs	2/3-yr CT Fellowship (/Residency)	No integrated CV center	NCI Comprehensive Cancer Center	No research division	Pediatric Surgery	Pediatric Surgery	MD	194	5154	1179	42	No NIH Funding	Associate Professor	Clinical Rank	Associate Clinical Prof	No title	Male	Other	Other than 10 MCF in division	20 Most Cited Faculty in Division	40 Most Cited Faculty in Division
Neither advanced fellowships	Both, 2-yr fellowship/Integrated residency	Yes	Both 2-yr/5-yr programs	2/3-yr CT Fellowship (/Residency)	No integrated CV center	NCI Comprehensive Cancer Center	No research division	Pediatric Surgery	Pediatric Surgery	MD	37	462	69	37	NIH Funding non R01 - K grant, T-32	Associate Professor	Traditional Rank	Associate Prof	No title	Male	Other	Other than 10 MCF in division	Other than 20 MCF in division	Other than 40 MCF in division
Neither advanced fellowships	Both, 2-yr fellowship/Integrated residency	Yes	Both 2-yr/5-yr programs	2/3-yr CT Fellowship (/Residency)	No integrated CV center	NCI Comprehensive Cancer Center	No research division	Pediatric Surgery	Pediatric Surgery	MD	34	250	97	8	No NIH Funding	Associate Professor	Traditional Rank	Associate Prof	No title	Male	Other	Other than 10 MCF in division	Other than 20 MCF in division	Other than 40 MCF in division
Neither advanced fellowships	Both, 2-yr fellowship/Integrated residency	Yes	Both 2-yr/5-yr programs	2/3-yr CT Fellowship (/Residency)	No integrated CV center	NCI Comprehensive Cancer Center	No research division	Pediatric Surgery	Pediatric Surgery	MD	52	9300	3032	28	NIH Funding R01, P01	Associate Professor	Traditional Rank	Associate Prof, Division Chief	Division Chief or Director	Female	10 best faculty	10 Most Cited Faculty in Division	20 Most Cited Faculty in Division	40 Most Cited Faculty in Division
Neither advanced fellowships	Both, 2-yr fellowship/Integrated residency	Yes	Both 2-yr/5-yr programs	2/3-yr CT Fellowship (/Residency)	No integrated CV center	NCI Comprehensive Cancer Center	No research division	Pediatric Surgery	Pediatric Surgery	MD	48	650	259	15	No NIH Funding	Associate Professor	Traditional Rank	Associate Prof, Division Chief	Division Chief or Director	Male	Other	Other than 10 MCF in division	Other than 20 MCF in division	Other than 40 MCF in division
Neither advanced fellowships	Both, 2-yr fellowship/Integrated residency	Yes	Both 2-yr/5-yr programs	2/3-yr CT Fellowship (/Residency)	No integrated CV center	NCI Comprehensive Cancer Center	No research division	Pediatric Surgery	Pediatric Surgery	MD	18	186	132	7	No NIH Funding	Professor	Clinical Rank	Clinical Professor	No title	Male	Other	Other than 10 MCF in division	Other than 20 MCF in division	Other than 40 MCF in division
Neither advanced fellowships	Both, 2-yr fellowship/Integrated residency	Yes	Both 2-yr/5-yr programs	2/3-yr CT Fellowship (/Residency)	No integrated CV center	NCI Comprehensive Cancer Center	No research division	Pediatric Surgery	Pediatric Surgery	MD	23	309	165	10	No NIH Funding	Professor	Traditional Rank	Profesor, Division Chief	Division Chief or Director	Male	Other	Other than 10 MCF in division	Other than 20 MCF in division	Other than 40 MCF in division
Neither advanced fellowships	Both, 2-yr fellowship/Integrated residency	Yes	Both 2-yr/5-yr programs	2/3-yr CT Fellowship (/Residency)	No integrated CV center	NCI Comprehensive Cancer Center	No research division	Pediatric Surgery	Pediatric Surgery	MD	59	574	194	14	No NIH Funding	Associate Professor	Traditional Rank	Associate Prof	No title	Male	Other	Other than 10 MCF in division	Other than 20 MCF in division	Other than 40 MCF in division
Neither advanced fellowships	Both, 2-yr fellowship/Integrated residency	Yes	Both 2-yr/5-yr programs	2/3-yr CT Fellowship (/Residency)	No integrated CV center	NCI Comprehensive Cancer Center	No research division	Pediatric Surgery	Pediatric Surgery	MD, PhD	13	329	60	7	No NIH Funding	Assistant Professor	Traditional Rank	Assistant Professor	No title	Male	Other	Other than 10 MCF in division	Other than 20 MCF in division	Other than 40 MCF in division
Neither advanced fellowships	Both, 2-yr fellowship/Integrated residency	Yes	Both 2-yr/5-yr programs	2/3-yr CT Fellowship (/Residency)	No integrated CV center	NCI Comprehensive Cancer Center	No research division	Pediatric Surgery	Pediatric Surgery	MD	92	1494	312	19	No NIH Funding	Professor	Traditional Rank	Professor	No title	Male	Other	Other than 10 MCF in division	Other than 20 MCF in division	Other than 40 MCF in division
Neither advanced fellowships	Both, 2-yr fellowship/Integrated residency	Yes	Both 2-yr/5-yr programs	2/3-yr CT Fellowship (/Residency)	No integrated CV center	NCI Comprehensive Cancer Center	No research division	Pediatric Surgery	Pediatric Surgery	MD	14	309	56	8	No NIH Funding	Professor	Traditional Rank	Profesor, Division Chief	Division Chief or Director	Male	Other	Other than 10 MCF in division	Other than 20 MCF in division	Other than 40 MCF in division
Neither advanced fellowships	Both, 2-yr fellowship/Integrated residency	Yes	Both 2-yr/5-yr programs	2/3-yr CT Fellowship (/Residency)	No integrated CV center	NCI Comprehensive Cancer Center	No research division	Pediatric Surgery	Pediatric Surgery	MD	34	629	130	15	No NIH Funding	Associate Professor	Traditional Rank	Associate Prof	No title	Male	Other	Other than 10 MCF in division	Other than 20 MCF in division	Other than 40 MCF in division
Neither advanced fellowships	Both, 2-yr fellowship/Integrated residency	Yes	Both 2-yr/5-yr programs	2/3-yr CT Fellowship (/Residency)	No integrated CV center	NCI Comprehensive Cancer Center	No research division	Pediatric Surgery	Pediatric Surgery	MD	66	1770	782	26	NIH Funding R01, P01	Professor	Traditional Rank	Profesor, Vice Chair	Division Chief or Director	Male	Other	Other than 10 MCF in division	Other than 20 MCF in division	Other than 40 MCF in division
Neither advanced fellowships	Both, 2-yr fellowship/Integrated residency	Yes	Both 2-yr/5-yr programs	2/3-yr CT Fellowship (/Residency)	No integrated CV center	NCI Comprehensive Cancer Center	No research division	Pediatric Surgery	Pediatric Surgery	MD	6	32	25	3	No NIH Funding	Assistant Professor	Traditional Rank	Assistant Professor	No title	Male	Other	Other than 10 MCF in division	Other than 20 MCF in division	Other than 40 MCF in division
Neither advanced fellowships	Both, 2-yr fellowship/Integrated residency	Yes	Both 2-yr/5-yr programs	2/3-yr CT Fellowship (/Residency)	No integrated CV center	NCI Comprehensive Cancer Center	No research division	General Surgery	MIS/GI/General Surgery	MD	55	1083	22	6	No NIH Funding	Associate Professor	Traditional Rank	Associate Prof	No title	Male	Other	Other than 10 MCF in division	Other than 20 MCF in division	Other than 40 MCF in division
Neither advanced fellowships	Both, 2-yr fellowship/Integrated residency	Yes	Both 2-yr/5-yr programs	2/3-yr CT Fellowship (/Residency)	No integrated CV center	NCI Comprehensive Cancer Center	No research division	General Surgery	MIS/GI/General Surgery	MD	231	4708	1176	35	No NIH Funding	Professor	Traditional Rank	Profesor	No title	Male	Other	Other than 10 MCF in division	Other than 20 MCF in division	Other than 40 MCF in division
Neither advanced fellowships	Both, 2-yr fellowship/Integrated residency	Yes	Both 2-yr/5-yr programs	2/3-yr CT Fellowship (/Residency)	No integrated CV center	NCI Comprehensive Cancer Center	No research division	General Surgery	MIS/GI/General Surgery	MD	18	611	96	11	No NIH Funding	Associate Professor	Clinical Rank	Associate Clinical Prof	No title	Male	Other	Other than 10 MCF in division	Other than 20 MCF in division	Other than 40 MCF in division
Neither advanced fellowships	Both, 2-yr fellowship/Integrated residency	Yes	Both 2-yr/5-yr programs	2/3-yr CT Fellowship (/Residency)	No integrated CV center	NCI Comprehensive Cancer Center	No research division	General Surgery	MIS/GI/General Surgery	MD	0	0	0	0	No NIH Funding	Assistant Professor	Clinical Rank	Assistant Clinical Professor	No title	Male	Other	Other than 10 MCF in division	Other than 20 MCF in division	Other than 40 MCF in division
Neither advanced fellowships	Both, 2-yr fellowship/Integrated residency	Yes	Both 2-yr/5-yr programs	2/3-yr CT Fellowship (/Residency)	No integrated CV center	NCI Comprehensive Cancer Center	No research division	General Surgery	MIS/GI/General Surgery	MD	30	457	133	13	No NIH Funding	Assistant Professor	Traditional Rank	Assistant Prof	No title	Male	Other	Other than 10 MCF in division	Other than 20 MCF in division	Other than 40 MCF in division
Neither advanced fellowships	Both, 2-yr fellowship/Integrated residency	Yes	Both 2-yr/5-yr programs	2/3-yr CT Fellowship (/Residency)	No integrated CV center	NCI Comprehensive Cancer Center	No research division	General Surgery	MIS/GI/General Surgery	MD	0	0	0	0	No NIH Funding	Associate Professor	Traditional Rank	Associate Prof	No title	Male	Other	Other than 10 MCF in division	Other than 20 MCF in division	Other than 40 MCF in division
Neither advanced fellowships	Both, 2-yr fellowship/Integrated residency	Yes	Both 2-yr/5-yr programs	2/3-yr CT Fellowship (/Residency)	No integrated CV center	NCI Comprehensive Cancer Center	No research division	General Surgery	MIS/GI/General Surgery	MD, PhD	134	3222	607	23	No NIH Funding	Professor	Traditional Rank	Professor	No title	Female	Other	Other than 10 MCF in division	Other than 20 MCF in division	Other than 40 MCF in division
Neither advanced fellowships	Both, 2-yr fellowship/Integrated residency	Yes	Both 2-yr/5-yr programs	2/3-yr CT Fellowship (/Residency)	No integrated CV center	NCI Comprehensive Cancer Center	No research division	General Surgery	MIS/GI/General Surgery	MD	32	280	200	10	No NIH Funding	Assistant Professor	Traditional Rank	Assistant Prof	No title	Male	Other	Other than 10 MCF in division	Other than 20 MCF in division	Other than 40 MCF in division
Neither advanced fellowships	Both, 2-yr fellowship/Integrated residency	Yes	Both 2-yr/5-yr programs	2/3-yr CT Fellowship (/Residency)	No integrated CV center	NCI Comprehensive Cancer Center	No research division	General Surgery	MIS/GI/General Surgery	MD	73	1011	580	18	No NIH Funding	Assistant Professor	Traditional Rank	Assistant Prof	No title	Male	Other	Other than 10 MCF in division	Other than 20 MCF in division	Other than 40 MCF in division
Neither advanced fellowships	Both, 2-yr fellowship/Integrated residency	Yes	Both 2-yr/5-yr programs	2/3-yr CT Fellowship (/Residency)	No integrated CV center	NCI Comprehensive Cancer Center	No research division	General Surgery	MIS/GI/General Surgery	MD	2	22	0	0	No NIH Funding	Associate Professor	Traditional Rank	Associate Prof	No title	Male	Other	Other than 10 MCF in division	Other than 20 MCF in division	Other than 40 MCF in division
Neither advanced fellowships	Both, 2-yr fellowship/Integrated residency	Yes	Both 2-yr/5-yr programs	2/3-yr CT Fellowship (/Residency)	No integrated CV center	NCI Comprehensive Cancer Center	No research division	General Surgery	MIS/GI/General Surgery	MD	371	13634	3790	58	No NIH Funding	Professor	Traditional Rank	Professor	No title	Female	10 best faculty	10 Most Cited Faculty in Division	20 Most Cited Faculty in Division	40 Most Cited Faculty in Division
Neither advanced fellowships	Both, 2-yr fellowship/Integrated residency	Yes	Both 2-yr/5-yr programs	2/3-yr CT Fellowship (/Residency)	No integrated CV center	NCI Comprehensive Cancer Center	No research division	General Surgery	MIS/GI/General Surgery	MD	20	218	197	8	No NIH Funding	Assistant Professor	Traditional Rank	Assistant Prof	No title	Male	Other	Other than 10 MCF in division	Other than 20 MCF in division	Other than 40 MCF in division
Neither advanced fellowships	Both, 2-yr fellowship/Integrated residency	Yes	Both 2-yr/5-yr programs	2/3-yr CT Fellowship (/Residency)	No integrated CV center	NCI Comprehensive Cancer Center	No research division	General Surgery	MIS/GI/General Surgery	MD	19	145	114	9	No NIH Funding	Assistant Professor	Traditional Rank	Assistant Prof	No title	Female	Other	Other than 10 MCF in division	Other than 20 MCF in division	Other than 40 MCF in division
Neither advanced fellowships	Both, 2-yr fellowship/Integrated residency	Yes	Both 2-yr/5-yr programs	2/3-yr CT Fellowship (/Residency)	No integrated CV center	NCI Comprehensive Cancer Center	No research division	General Surgery	MIS/GI/General Surgery	MD	233	5795	1269	34	No NIH Funding	Professor	Traditional Rank	Professor	No title	Female	Other	Other than 10 MCF in division	Other than 20 MCF in division	40 Most Cited Faculty in Division
Neither advanced fellowships	Both, 2-yr fellowship/Integrated residency	Yes	Both 2-yr/5-yr programs	2/3-yr CT Fellowship (/Residency)	No integrated CV center	NCI Comprehensive Cancer Center	No research division	General Surgery	MIS/GI/General Surgery	MD	160	4211	1325	39	No NIH Funding	Professor	Traditional Rank	Professor, Program Director	Division Chief or Director	Male	Other	Other than 10 MCF in division	Other than 20 MCF in division	Other than 40 MCF in division
Neither advanced fellowships	Both, 2-yr fellowship/Integrated residency	Yes	Both 2-yr/5-yr programs	2/3-yr CT Fellowship (/Residency)	No integrated CV center	NCI Comprehensive Cancer Center	No research division	General Surgery	MIS/GI/General Surgery	MD	19	577	78	6	No NIH Funding	Professor	Traditional Rank	Professor	No title	Male	Other	Other than 10 MCF in division	Other than 20 MCF in division	Other than 40 MCF in division
Neither advanced fellowships	Both, 2-yr fellowship/Integrated residency	Yes	Both 2-yr/5-yr programs	2/3-yr CT Fellowship (/Residency)	No integrated CV center	NCI Comprehensive Cancer Center	No research division	General Surgery	MIS/GI/General Surgery	MD	6	14	4	2	No NIH Funding	Assistant Professor	Traditional Rank	Assistant Prof	No title	Male	Other	Other than 10 MCF in division	Other than 20 MCF in division	Other than 40 MCF in division
Neither advanced fellowships	Both, 2-yr fellowship/Integrated residency	Yes	Both 2-yr/5-yr programs	2/3-yr CT Fellowship (/Residency)	No integrated CV center	NCI Comprehensive Cancer Center	No research division	General Surgery	MIS/GI/General Surgery	MD	0	0	0	0	No NIH Funding	Professor	Traditional Rank	Profesor	No title	Male	Other	Other than 10 MCF in division	Other than 20 MCF in division	Other than 40 MCF in division
Neither advanced fellowships	Both, 2-yr fellowship/Integrated residency	Yes	Both 2-yr/5-yr programs	2/3-yr CT Fellowship (/Residency)	No integrated CV center	NCI Comprehensive Cancer Center	No research division	General Surgery	MIS/GI/General Surgery	MD	10	594	57	8	No NIH Funding	Associate Professor	Clinical Rank	Associate Clinical Prof	No title	Male	Other	Other than 10 MCF in division	Other than 20 MCF in division	Other than 40 MCF in division
Neither advanced fellowships	Both, 2-yr fellowship/Integrated residency	Yes	Both 2-yr/5-yr programs	2/3-yr CT Fellowship (/Residency)	No integrated CV center	NCI Comprehensive Cancer Center	No research division	General Surgery	MIS/GI/General Surgery	MD	20	184	113	8	No NIH Funding	Assistant Professor	Traditional Rank	Assistant Prof	No title	Female	Other	Other than 10 MCF in division	Other than 20 MCF in division	Other than 40 MCF in division
Neither advanced fellowships	Both, 2-yr fellowship/Integrated residency	Yes	Both 2-yr/5-yr programs	2/3-yr CT Fellowship (/Residency)	No integrated CV center	NCI Comprehensive Cancer Center	No research division	General Surgery	MIS/GI/General Surgery	MD	11	47	23	4	No NIH Funding	Assistant Professor	Traditional Rank	Assistant Prof	No title	Female	Other	Other than 10 MCF in division	Other than 20 MCF in division	Other than 40 MCF in division
Neither advanced fellowships	Both, 2-yr fellowship/Integrated residency	Yes	Both 2-yr/5-yr programs	2/3-yr CT Fellowship (/Residency)	No integrated CV center	NCI Comprehensive Cancer Center	No research division	General Surgery	MIS/GI/General Surgery	MD, PhD	37	1312	437	18	No NIH Funding	Assistant Professor	Traditional Rank	Assistant Prof	No title	Female	Other	Other than 10 MCF in division	Other than 20 MCF in division	Other than 40 MCF in division
Neither advanced fellowships	Both, 2-yr fellowship/Integrated residency	Yes	Both 2-yr/5-yr programs	2/3-yr CT Fellowship (/Residency)	No integrated CV center	NCI Comprehensive Cancer Center	No research division	General Surgery	MIS/GI/General Surgery	MD	300	7784	1647	50	No NIH Funding	Professor	Traditional Rank	Professor	No title	Female	10 best faculty	Other than 10 MCF in division	Other than 20 MCF in division	40 Most Cited Faculty in Division
Neither advanced fellowships	Both, 2-yr fellowship/Integrated residency	Yes	Both 2-yr/5-yr programs	2/3-yr CT Fellowship (/Residency)	No integrated CV center	NCI Comprehensive Cancer Center	No research division	General Surgery	MIS/GI/General Surgery	MD	29	416	91	8	No NIH Funding	Associate Professor	Traditional Rank	Associate Prof, Division Chief	Division Chief or Director	Male	Other	Other than 10 MCF in division	Other than 20 MCF in division	Other than 40 MCF in division
Neither advanced fellowships	Both, 2-yr fellowship/Integrated residency	Yes	Both 2-yr/5-yr programs	2/3-yr CT Fellowship (/Residency)	No integrated CV center	NCI Comprehensive Cancer Center	No research division	General Surgery	MIS/GI/General Surgery	MD	19	494	93	19	No NIH Funding	Associate Professor	Traditional Rank	Associate Prof	No title	Male	Other	Other than 10 MCF in division	Other than 20 MCF in division	Other than 40 MCF in division
Neither advanced fellowships	Both, 2-yr fellowship/Integrated residency	Yes	Both 2-yr/5-yr programs	2/3-yr CT Fellowship (/Residency)	No integrated CV center	NCI Comprehensive Cancer Center	No research division	General Surgery	MIS/GI/General Surgery	MD	40	835	80	17	NIH Funding R01, P01	Associate Professor	Traditional Rank	Associate Prof	No title	Female	Other	Other than 10 MCF in division	Other than 20 MCF in division	Other than 40 MCF in division
Neither advanced fellowships	Both, 2-yr fellowship/Integrated residency	Yes	Both 2-yr/5-yr programs	2/3-yr CT Fellowship (/Residency)	No integrated CV center	NCI Comprehensive Cancer Center	No research division	General Surgery	MIS/GI/General Surgery	MD	12	66	12	4	No NIH Funding	Professor	Traditional Rank	Professor	No title	Male	Other	Other than 10 MCF in division	Other than 20 MCF in division	Other than 40 MCF in division
Neither advanced fellowships	Both, 2-yr fellowship/Integrated residency	Yes	Both 2-yr/5-yr programs	2/3-yr CT Fellowship (/Residency)	No integrated CV center	NCI Comprehensive Cancer Center	No research division	General Surgery	MIS/GI/General Surgery	MD	152	3224	531	32	No NIH Funding	Professor	Traditional Rank	Professor	No title	Male	Other	Other than 10 MCF in division	Other than 20 MCF in division	Other than 40 MCF in division
Neither advanced fellowships	Both, 2-yr fellowship/Integrated residency	Yes	Both 2-yr/5-yr programs	2/3-yr CT Fellowship (/Residency)	No integrated CV center	NCI Comprehensive Cancer Center	No research division	General Surgery	MIS/GI/General Surgery	MD	75	1705	276	17	No NIH Funding	Professor	Traditional Rank	Professor	No title	Male	Other	Other than 10 MCF in division	Other than 20 MCF in division	Other than 40 MCF in division
Neither advanced fellowships	Both, 2-yr fellowship/Integrated residency	Yes	Both 2-yr/5-yr programs	2/3-yr CT Fellowship (/Residency)	No integrated CV center	NCI Comprehensive Cancer Center	No research division	General Surgery	MIS/GI/General Surgery	MD	49	777	311	15	Unrecorded	Associate Professor	Traditional Rank	Associate Prof	No title	Male	Other	Other than 10 MCF in division	Other than 20 MCF in division	Other than 40 MCF in division
Neither advanced fellowships	Both, 2-yr fellowship/Integrated residency	Yes	Both 2-yr/5-yr programs	2/3-yr CT Fellowship (/Residency)	No integrated CV center	NCI Comprehensive Cancer Center	No research division	General Surgery	MIS/GI/General Surgery	MD	80	1757	622	80	NIH Funding non R01 - K grant, T-32	Associate Professor	Traditional Rank	Associate Prof	No title	Male	Other	Other than 10 MCF in division	Other than 20 MCF in division	Other than 40 MCF in division
Neither advanced fellowships	Both, 2-yr fellowship/Integrated residency	Yes	Both 2-yr/5-yr programs	2/3-yr CT Fellowship (/Residency)	No integrated CV center	NCI Comprehensive Cancer Center	No research division	General Surgery	Surgical Oncology	MD, PhD	50	1370	337	23	NIH Funding R01, P01	Professor	Traditional Rank	Profesor, Division Chief	Division Chief or Director	Male	Other	Other than 10 MCF in division	Other than 20 MCF in division	Other than 40 MCF in division
Neither advanced fellowships	Both, 2-yr fellowship/Integrated residency	Yes	Both 2-yr/5-yr programs	2/3-yr CT Fellowship (/Residency)	No integrated CV center	NCI Comprehensive Cancer Center	No research division	General Surgery	Surgical Oncology	MD	300	12685	3195	47	NIH Funding R01, P01	Professor	Traditional Rank	Professor	No title	Male	10 best faculty	Other than 10 MCF in division	20 Most Cited Faculty in Division	40 Most Cited Faculty in Division
Neither advanced fellowships	Both, 2-yr fellowship/Integrated residency	Yes	Both 2-yr/5-yr programs	2/3-yr CT Fellowship (/Residency)	No integrated CV center	NCI Comprehensive Cancer Center	No research division	General Surgery	Surgical Oncology	MD, PhD	128	7630	1032	38	NIH Funding R01, P01	Professor	Traditional Rank	Profesor, Division Chief	Division Chief or Director	Male	Other	Other than 10 MCF in division	Other than 20 MCF in division	40 Most Cited Faculty in Division
Neither advanced fellowships	Both, 2-yr fellowship/Integrated residency	Yes	Both 2-yr/5-yr programs	2/3-yr CT Fellowship (/Residency)	No integrated CV center	NCI Comprehensive Cancer Center	No research division	General Surgery	Surgical Oncology	MD	46	1450	531	21	No NIH Funding	Associate Professor	Traditional Rank	Associate Prof, Chief surgical service	Division Chief or Director	Male	Other	Other than 10 MCF in division	Other than 20 MCF in division	Other than 40 MCF in division
Neither advanced fellowships	Both, 2-yr fellowship/Integrated residency	Yes	Both 2-yr/5-yr programs	2/3-yr CT Fellowship (/Residency)	No integrated CV center	NCI Comprehensive Cancer Center	No research division	General Surgery	Surgical Oncology	MD	3	71	16	2	No NIH Funding	Assistant Professor	Clinical Rank	Assistant Clinical Professor	No title	Male	Other	Other than 10 MCF in division	Other than 20 MCF in division	Other than 40 MCF in division
Neither advanced fellowships	Both, 2-yr fellowship/Integrated residency	Yes	Both 2-yr/5-yr programs	2/3-yr CT Fellowship (/Residency)	No integrated CV center	NCI Comprehensive Cancer Center	No research division	General Surgery	Surgical Oncology	MD	216	13605	9398	50	NIH Funding R01, P01	Associate Professor	Traditional Rank	Associate Prof	No title	Male	10 best faculty	10 Most Cited Faculty in Division	20 Most Cited Faculty in Division	40 Most Cited Faculty in Division
Neither advanced fellowships	Both, 2-yr fellowship/Integrated residency	Yes	Both 2-yr/5-yr programs	2/3-yr CT Fellowship (/Residency)	No integrated CV center	NCI Comprehensive Cancer Center	No research division	General Surgery	Surgical Oncology	MD, PhD	60	1798	779	25	No NIH Funding	Associate Professor	Traditional Rank	Associate Prof, Director VA	Division Chief or Director	Female	Other	Other than 10 MCF in division	Other than 20 MCF in division	Other than 40 MCF in division
Neither advanced fellowships	Both, 2-yr fellowship/Integrated residency	Yes	Both 2-yr/5-yr programs	2/3-yr CT Fellowship (/Residency)	No integrated CV center	NCI Comprehensive Cancer Center	No research division	General Surgery	Surgical Oncology	PhD	40	1830	217	26	NIH Funding non R01 - K grant, T-32	Associate Professor	Traditional Rank	Adjunct Associate Professor	No title	Female	Other	Other than 10 MCF in division	Other than 20 MCF in division	Other than 40 MCF in division
Neither advanced fellowships	Both, 2-yr fellowship/Integrated residency	Yes	Both 2-yr/5-yr programs	2/3-yr CT Fellowship (/Residency)	No integrated CV center	NCI Comprehensive Cancer Center	No research division	General Surgery	MIS/GI/General Surgery	MD	450	5188	650	35	No NIH Funding	Professor	Traditional Rank	Professor	No title	Male	Other	Other than 10 MCF in division	Other than 20 MCF in division	Other than 40 MCF in division
Neither advanced fellowships	Both, 2-yr fellowship/Integrated residency	Yes	Both 2-yr/5-yr programs	2/3-yr CT Fellowship (/Residency)	No integrated CV center	NCI Comprehensive Cancer Center	No research division	General Surgery	MIS/GI/General Surgery	MD	161	2562	459	28	No NIH Funding	Professor	Traditional Rank	Professor	No title	Female	Other	Other than 10 MCF in division	Other than 20 MCF in division	Other than 40 MCF in division
Neither advanced fellowships	Both, 2-yr fellowship/Integrated residency	Yes	Both 2-yr/5-yr programs	2/3-yr CT Fellowship (/Residency)	No integrated CV center	NCI Comprehensive Cancer Center	No research division	Vascular	Vascular	MD	66	1035	422	18	No NIH Funding	Assistant Professor	Traditional Rank	Assistant Prof	No title	Male	Other	Other than 10 MCF in division	Other than 20 MCF in division	Other than 40 MCF in division
Neither advanced fellowships	Both, 2-yr fellowship/Integrated residency	Yes	Both 2-yr/5-yr programs	2/3-yr CT Fellowship (/Residency)	No integrated CV center	NCI Comprehensive Cancer Center	No research division	Vascular	Vascular	MD	9	69	27	3	No NIH Funding	Assistant Professor	Traditional Rank	Assistant Prof	No title	Male	Other	Other than 10 MCF in division	Other than 20 MCF in division	Other than 40 MCF in division
Neither advanced fellowships	Both, 2-yr fellowship/Integrated residency	Yes	Both 2-yr/5-yr programs	2/3-yr CT Fellowship (/Residency)	No integrated CV center	NCI Comprehensive Cancer Center	No research division	Vascular	Vascular	MD	88	1324	205	22	No NIH Funding	Assistant Professor	Traditional Rank	Assistant Prof	No title	Male	Other	Other than 10 MCF in division	Other than 20 MCF in division	Other than 40 MCF in division
Neither advanced fellowships	Both, 2-yr fellowship/Integrated residency	Yes	Both 2-yr/5-yr programs	2/3-yr CT Fellowship (/Residency)	No integrated CV center	NCI Comprehensive Cancer Center	No research division	Vascular	Vascular	MD	56	819	282	12	No NIH Funding	Assistant Professor	Traditional Rank	Assistant Prof	No title	Female	Other	Other than 10 MCF in division	Other than 20 MCF in division	Other than 40 MCF in division
Neither advanced fellowships	Both, 2-yr fellowship/Integrated residency	Yes	Both 2-yr/5-yr programs	2/3-yr CT Fellowship (/Residency)	No integrated CV center	NCI Comprehensive Cancer Center	No research division	Vascular	Vascular	MD	118	1913	375	22	No NIH Funding	Professor	Traditional Rank	Profesor, Division Chief	Division Chief or Director	Male	Other	Other than 10 MCF in division	Other than 20 MCF in division	Other than 40 MCF in division
Neither advanced fellowships	Both, 2-yr fellowship/Integrated residency	Yes	Both 2-yr/5-yr programs	2/3-yr CT Fellowship (/Residency)	No integrated CV center	NCI Comprehensive Cancer Center	No research division	Vascular	Vascular	MD	53	10923	2395	53	No NIH Funding	Professor	Traditional Rank	Profesor, Division Chief	Division Chief or Director	Male	10 best faculty	10 Most Cited Faculty in Division	20 Most Cited Faculty in Division	40 Most Cited Faculty in Division
Neither advanced fellowships	Both, 2-yr fellowship/Integrated residency	Yes	Both 2-yr/5-yr programs	2/3-yr CT Fellowship (/Residency)	No integrated CV center	NCI Comprehensive Cancer Center	No research division	Vascular	Vascular	MD	39	1839	660	39	No NIH Funding	Assistant Professor	Traditional Rank	Assistant Prof	No title	Male	Other	Other than 10 MCF in division	Other than 20 MCF in division	Other than 40 MCF in division
Neither advanced fellowships	Both, 2-yr fellowship/Integrated residency	Yes	Both 2-yr/5-yr programs	2/3-yr CT Fellowship (/Residency)	No integrated CV center	NCI Comprehensive Cancer Center	No research division	Vascular	Vascular	MD	148	3222	374	27	No NIH Funding	Professor	Traditional Rank	Professor	No title	Male	Other	Other than 10 MCF in division	Other than 20 MCF in division	40 Most Cited Faculty in Division
Neither advanced fellowships	Both, 2-yr fellowship/Integrated residency	Yes	Both 2-yr/5-yr programs	2/3-yr CT Fellowship (/Residency)	No integrated CV center	NCI Comprehensive Cancer Center	No research division	Vascular	Vascular	MD	54	703	225	13	NIH Funding non R01 - K grant, T-32	Assistant Professor	Traditional Rank	Assistant Prof	No title	Male	Other	Other than 10 MCF in division	Other than 20 MCF in division	Other than 40 MCF in division
Neither advanced fellowships	Both, 2-yr fellowship/Integrated residency	Yes	Both 2-yr/5-yr programs	2/3-yr CT Fellowship (/Residency)	No integrated CV center	NCI Comprehensive Cancer Center	No research division	Transplant	Transplant	MD, PhD	720	17842	4799	72	NIH Funding R01, P01	Assistant Professor	Traditional Rank	Assistant Prof	No title	Male	10 best faculty	10 Most Cited Faculty in Division	20 Most Cited Faculty in Division	40 Most Cited Faculty in Division
Neither advanced fellowships	Both, 2-yr fellowship/Integrated residency	Yes	Both 2-yr/5-yr programs	2/3-yr CT Fellowship (/Residency)	No integrated CV center	NCI Comprehensive Cancer Center	No research division	Transplant	Transplant	MD	19	141	92	6	Unrecorded	Assistant Professor	Traditional Rank	Assistant Prof	No title	Male	Other	Other than 10 MCF in division	Other than 20 MCF in division	Other than 40 MCF in division
Neither advanced fellowships	Both, 2-yr fellowship/Integrated residency	Yes	Both 2-yr/5-yr programs	2/3-yr CT Fellowship (/Residency)	No integrated CV center	NCI Comprehensive Cancer Center	No research division	Transplant	Transplant	MD, PhD	720	25384	4823	83	NIH Funding R01, P01	Professor	Traditional Rank	Profesor, Chairman	Division Chief or Director	Female	10 best faculty	10 Most Cited Faculty in Division	20 Most Cited Faculty in Division	40 Most Cited Faculty in Division
Neither advanced fellowships	Both, 2-yr fellowship/Integrated residency	Yes	Both 2-yr/5-yr programs	2/3-yr CT Fellowship (/Residency)	No integrated CV center	NCI Comprehensive Cancer Center	No research division	Transplant	Transplant	MD	53	1940	585	26	No NIH Funding	Professor	Clinical Rank	Clinical Professor	No title	Female	Other	Other than 10 MCF in division	Other than 20 MCF in division	Other than 40 MCF in division
Neither advanced fellowships	Both, 2-yr fellowship/Integrated residency	Yes	Both 2-yr/5-yr programs	2/3-yr CT Fellowship (/Residency)	No integrated CV center	NCI Comprehensive Cancer Center	No research division	Transplant	Transplant	MD	175	7399	671	47	No NIH Funding	Associate Professor	Traditional Rank	Associate Prof	No title	Male	Other	Other than 10 MCF in division	Other than 20 MCF in division	40 Most Cited Faculty in Division
Neither advanced fellowships	Both, 2-yr fellowship/Integrated residency	Yes	Both 2-yr/5-yr programs	2/3-yr CT Fellowship (/Residency)	No integrated CV center	NCI Comprehensive Cancer Center	No research division	Transplant	Transplant	MD	48	2891	464	25	No NIH Funding	Professor	Traditional Rank	Professor	No title	Male	Other	Other than 10 MCF in division	Other than 20 MCF in division	Other than 40 MCF in division
Neither advanced fellowships	Both, 2-yr fellowship/Integrated residency	Yes	Both 2-yr/5-yr programs	2/3-yr CT Fellowship (/Residency)	No integrated CV center	NCI Comprehensive Cancer Center	No research division	Transplant	Transplant	MD	31	654	191	15	No NIH Funding	Assistant Professor	Clinical Rank	Assistant Clinical Professor	No title	Male	Other	Other than 10 MCF in division	Other than 20 MCF in division	Other than 40 MCF in division
Neither advanced fellowships	Both, 2-yr fellowship/Integrated residency	Yes	Both 2-yr/5-yr programs	2/3-yr CT Fellowship (/Residency)	No integrated CV center	NCI Comprehensive Cancer Center	No research division	Transplant	Transplant	MD	62	1925	546	23	NIH Funding R01, P01	Assistant Professor	Traditional Rank	Assistant Prof	No title	Female	Other	Other than 10 MCF in division	Other than 20 MCF in division	Other than 40 MCF in division
Neither advanced fellowships	Both, 2-yr fellowship/Integrated residency	Yes	Both 2-yr/5-yr programs	2/3-yr CT Fellowship (/Residency)	No integrated CV center	NCI Comprehensive Cancer Center	No research division	Transplant	Transplant	MD	86	2680	962	40	No NIH Funding	Professor	Traditional Rank	Profesor, Division Chief	Division Chief or Director	Male	Other	Other than 10 MCF in division	Other than 20 MCF in division	Other than 40 MCF in division
Neither advanced fellowships	Both, 2-yr fellowship/Integrated residency	Yes	Both 2-yr/5-yr programs	2/3-yr CT Fellowship (/Residency)	No integrated CV center	NCI Comprehensive Cancer Center	No research division	Transplant	Transplant	MD, PhD	23	804	200	9	No NIH Funding	Assistant Professor	Traditional Rank	Assistant Prof	No title	Male	Other	Other than 10 MCF in division	Other than 20 MCF in division	Other than 40 MCF in division
Hand fellowships	Both, 2-yr fellowship/Integrated residency	Yes	2-yr Vascular Fellowship	2/3-yr CT Fellowship (/Residency)	Integrated Heart and Vasc Center	NCI Comprehensive Cancer Center	No research division	Cardiothoracic	Thoracic	MD, PhD	65	1219	435	19	No NIH Funding	Professor	Traditional Rank	Professor, Vice Chair	Division Chief or Director	Male	Other	Other than 10 MCF in division	Other than 20 MCF in division	Other than 40 MCF in division
Hand fellowships	Both, 2-yr fellowship/Integrated residency	Yes	2-yr Vascular Fellowship	2/3-yr CT Fellowship (/Residency)	Integrated Heart and Vasc Center	NCI Comprehensive Cancer Center	No research division	Cardiothoracic	Thoracic	MD	4	152	43	3	No NIH Funding	Associate Professor	Traditional Rank	Associate Prof	No title	Male	Other	Other than 10 MCF in division	Other than 20 MCF in division	Other than 40 MCF in division
Hand fellowships	Both, 2-yr fellowship/Integrated residency	Yes	2-yr Vascular Fellowship	2/3-yr CT Fellowship (/Residency)	Integrated Heart and Vasc Center	NCI Comprehensive Cancer Center	No research division	Cardiothoracic	Thoracic	MD	9	196	83	6	No NIH Funding	Assistant Professor	Traditional Rank	Assistant Professor	No title	Male	Other	Other than 10 MCF in division	Other than 20 MCF in division	Other than 40 MCF in division
Hand fellowships	Both, 2-yr fellowship/Integrated residency	Yes	2-yr Vascular Fellowship	2/3-yr CT Fellowship (/Residency)	Integrated Heart and Vasc Center	NCI Comprehensive Cancer Center	No research division	Cardiothoracic	Thoracic	MD	4	2	1	1	No NIH Funding	Assistant Professor	Traditional Rank	Assistant Professor	No title	Male	Other	Other than 10 MCF in division	Other than 20 MCF in division	Other than 40 MCF in division
Hand fellowships	Both, 2-yr fellowship/Integrated residency	Yes	2-yr Vascular Fellowship	2/3-yr CT Fellowship (/Residency)	Integrated Heart and Vasc Center	NCI Comprehensive Cancer Center	No research division	Cardiothoracic	Thoracic	PhD	99	1735	582	22	NIH Funding R01, P01	Professor	Traditional Rank	Professor	No title	Male	Other	Other than 10 MCF in division	Other than 20 MCF in division	Other than 40 MCF in division
Hand fellowships	Both, 2-yr fellowship/Integrated residency	Yes	2-yr Vascular Fellowship	2/3-yr CT Fellowship (/Residency)	Integrated Heart and Vasc Center	NCI Comprehensive Cancer Center	No research division	Cardiothoracic	Thoracic	PhD	123	4919	1421	40	NIH Funding R01, P01	Associate Professor	Traditional Rank	Associate Prof	No title	Female	Other	Other than 10 MCF in division	Other than 20 MCF in division	40 Most Cited Faculty in Division
Hand fellowships	Both, 2-yr fellowship/Integrated residency	Yes	2-yr Vascular Fellowship	2/3-yr CT Fellowship (/Residency)	Integrated Heart and Vasc Center	NCI Comprehensive Cancer Center	No research division	Cardiothoracic	Thoracic	MD	33	634	164	13	No NIH Funding	Professor	Traditional Rank	Professor	No title	Male	Other	Other than 10 MCF in division	Other than 20 MCF in division	Other than 40 MCF in division
Hand fellowships	Both, 2-yr fellowship/Integrated residency	Yes	2-yr Vascular Fellowship	2/3-yr CT Fellowship (/Residency)	Integrated Heart and Vasc Center	NCI Comprehensive Cancer Center	No research division	Cardiothoracic	Thoracic	MD	189	7681	2148	47	NIH Funding R01, P01	Professor	Traditional Rank	Professor, Division Chief	Division Chief or Director	Male	10 best faculty	Other than 10 MCF in division	20 Most Cited Faculty in Division	40 Most Cited Faculty in Division
Hand fellowships	Both, 2-yr fellowship/Integrated residency	Yes	2-yr Vascular Fellowship	2/3-yr CT Fellowship (/Residency)	Integrated Heart and Vasc Center	NCI Comprehensive Cancer Center	No research division	Cardiothoracic	Thoracic	PhD	64	1360	478	22	No NIH Funding	Assistant Professor	Traditional Rank	Assistant Professor	No title	Male	Other	Other than 10 MCF in division	Other than 20 MCF in division	Other than 40 MCF in division
Hand fellowships	Both, 2-yr fellowship/Integrated residency	Yes	2-yr Vascular Fellowship	2/3-yr CT Fellowship (/Residency)	Integrated Heart and Vasc Center	NCI Comprehensive Cancer Center	No research division	Cardiothoracic	Thoracic	MD	27	162	109	6	No NIH Funding	Associate Professor	Traditional Rank	Associate Prof	No title	Female	Other	Other than 10 MCF in division	Other than 20 MCF in division	Other than 40 MCF in division
Hand fellowships	Both, 2-yr fellowship/Integrated residency	Yes	2-yr Vascular Fellowship	2/3-yr CT Fellowship (/Residency)	Integrated Heart and Vasc Center	NCI Comprehensive Cancer Center	No research division	Cardiothoracic	Thoracic	PhD	19	1176	260	14	No NIH Funding	Assistant Professor	Traditional Rank	Assistant Professor	No title	Male	Other	Other than 10 MCF in division	Other than 20 MCF in division	Other than 40 MCF in division
Hand fellowships	Both, 2-yr fellowship/Integrated residency	Yes	2-yr Vascular Fellowship	2/3-yr CT Fellowship (/Residency)	Integrated Heart and Vasc Center	NCI Comprehensive Cancer Center	No research division	Cardiothoracic	Thoracic	PhD	56	2454	1163	23	NIH Funding R01, P01	Associate Professor	Traditional Rank	Associate Prof, Director	Division Chief or Director	Male	Other	Other than 10 MCF in division	Other than 20 MCF in division	Other than 40 MCF in division
Hand fellowships	Both, 2-yr fellowship/Integrated residency	Yes	2-yr Vascular Fellowship	2/3-yr CT Fellowship (/Residency)	Integrated Heart and Vasc Center	NCI Comprehensive Cancer Center	No research division	Cardiothoracic	Thoracic	MD	59	3526	464	26	NIH Funding R01, P01	Professor	Clinical Rank	Clinical Professor	No title	Male	Other	Other than 10 MCF in division	Other than 20 MCF in division	Other than 40 MCF in division
Hand fellowships	Both, 2-yr fellowship/Integrated residency	Yes	2-yr Vascular Fellowship	2/3-yr CT Fellowship (/Residency)	Integrated Heart and Vasc Center	NCI Comprehensive Cancer Center	No research division	Cardiothoracic	Thoracic	MD	110	2379	640	27	NIH Funding R01, P01	Professor	Traditional Rank	Professor	No title	Male	Other	Other than 10 MCF in division	Other than 20 MCF in division	Other than 40 MCF in division
Hand fellowships	Both, 2-yr fellowship/Integrated residency	Yes	2-yr Vascular Fellowship	2/3-yr CT Fellowship (/Residency)	Integrated Heart and Vasc Center	NCI Comprehensive Cancer Center	No research division	Cardiothoracic	Thoracic	MD	26	296	92	11	No NIH Funding	Associate Professor	Traditional Rank	Associate Prof	No title	Male	Other	Other than 10 MCF in division	Other than 20 MCF in division	Other than 40 MCF in division
Hand fellowships	Both, 2-yr fellowship/Integrated residency	Yes	2-yr Vascular Fellowship	2/3-yr CT Fellowship (/Residency)	Integrated Heart and Vasc Center	NCI Comprehensive Cancer Center	No research division	Cardiothoracic	Thoracic	MD	69	827	299	18	No NIH Funding	Associate Professor	Traditional Rank	Associate Prof	No title	Male	Other	Other than 10 MCF in division	Other than 20 MCF in division	Other than 40 MCF in division
Hand fellowships	Both, 2-yr fellowship/Integrated residency	Yes	2-yr Vascular Fellowship	2/3-yr CT Fellowship (/Residency)	Integrated Heart and Vasc Center	NCI Comprehensive Cancer Center	No research division	Cardiothoracic	Thoracic	MD	89	1795	656	26	No NIH Funding	Professor	Traditional Rank	Professor, Division Chief	Division Chief or Director	Male	Other	Other than 10 MCF in division	Other than 20 MCF in division	Other than 40 MCF in division
Hand fellowships	Both, 2-yr fellowship/Integrated residency	Yes	2-yr Vascular Fellowship	2/3-yr CT Fellowship (/Residency)	Integrated Heart and Vasc Center	NCI Comprehensive Cancer Center	No research division	Cardiothoracic	Thoracic	PhD	96	3668	1021	33	NIH Funding non R01 - K grant, T-32	Associate Professor	Traditional Rank	Associate Prof	No title	Male	Other	Other than 10 MCF in division	Other than 20 MCF in division	Other than 40 MCF in division
Hand fellowships	Both, 2-yr fellowship/Integrated residency	Yes	2-yr Vascular Fellowship	2/3-yr CT Fellowship (/Residency)	Integrated Heart and Vasc Center	NCI Comprehensive Cancer Center	No research division	Cardiothoracic	Thoracic	PhD	74	3428	890	33	NIH Funding R01, P01	Associate Professor	Traditional Rank	Associate Prof	No title	Male	Other	Other than 10 MCF in division	Other than 20 MCF in division	Other than 40 MCF in division
Hand fellowships	Both, 2-yr fellowship/Integrated residency	Yes	2-yr Vascular Fellowship	2/3-yr CT Fellowship (/Residency)	Integrated Heart and Vasc Center	NCI Comprehensive Cancer Center	No research division	Cardiothoracic	Thoracic	MD	78	1365	486	22	No NIH Funding	Assistant Professor	Traditional Rank	Assistant Professor	No title	Male	Other	Other than 10 MCF in division	Other than 20 MCF in division	Other than 40 MCF in division
Hand fellowships	Both, 2-yr fellowship/Integrated residency	Yes	2-yr Vascular Fellowship	2/3-yr CT Fellowship (/Residency)	Integrated Heart and Vasc Center	NCI Comprehensive Cancer Center	No research division	Pediatric Surgery	Pediatric Surgery	MD	98	2526	946	28	NIH Funding R01, P01	Professor	Traditional Rank	Professor, Vice Chair	Division Chief or Director	Male	Other	Other than 10 MCF in division	Other than 20 MCF in division	40 Most Cited Faculty in Division
Hand fellowships	Both, 2-yr fellowship/Integrated residency	Yes	2-yr Vascular Fellowship	2/3-yr CT Fellowship (/Residency)	Integrated Heart and Vasc Center	NCI Comprehensive Cancer Center	No research division	Pediatric Surgery	Pediatric Surgery	MD	133	5252	1038	40	NIH Funding non R01 - K grant, T-32	Professor	Traditional Rank	Professor, Division Chief	Division Chief or Director	Male	10 best faculty	Other than 10 MCF in division	20 Most Cited Faculty in Division	40 Most Cited Faculty in Division
Hand fellowships	Both, 2-yr fellowship/Integrated residency	Yes	2-yr Vascular Fellowship	2/3-yr CT Fellowship (/Residency)	Integrated Heart and Vasc Center	NCI Comprehensive Cancer Center	No research division	Pediatric Surgery	Pediatric Surgery	MD	533	17431	2387	70	NIH Funding R01, P01	Professor	Traditional Rank	Professor, Division Chief	Division Chief or Director	Female	10 best faculty	10 Most Cited Faculty in Division	20 Most Cited Faculty in Division	40 Most Cited Faculty in Division
Hand fellowships	Both, 2-yr fellowship/Integrated residency	Yes	2-yr Vascular Fellowship	2/3-yr CT Fellowship (/Residency)	Integrated Heart and Vasc Center	NCI Comprehensive Cancer Center	No research division	Pediatric Surgery	Pediatric Surgery	MD	55	858	308	16	No NIH Funding	Associate Professor	Traditional Rank	Associate Prof	No title	Male	Other	Other than 10 MCF in division	Other than 20 MCF in division	Other than 40 MCF in division
Hand fellowships	Both, 2-yr fellowship/Integrated residency	Yes	2-yr Vascular Fellowship	2/3-yr CT Fellowship (/Residency)	Integrated Heart and Vasc Center	NCI Comprehensive Cancer Center	No research division	Pediatric Surgery	Pediatric Surgery	MD	42	1550	335	16	NIH Funding non R01 - K grant, T-32	Associate Professor	Traditional Rank	Associate Prof	No title	Male	Other	Other than 10 MCF in division	Other than 20 MCF in division	Other than 40 MCF in division
Hand fellowships	Both, 2-yr fellowship/Integrated residency	Yes	2-yr Vascular Fellowship	2/3-yr CT Fellowship (/Residency)	Integrated Heart and Vasc Center	NCI Comprehensive Cancer Center	No research division	Pediatric Surgery	Pediatric Surgery	MD	13	378	212	9	No NIH Funding	Assistant Professor	Traditional Rank	Assistant Professor	No title	Male	Other	Other than 10 MCF in division	Other than 20 MCF in division	Other than 40 MCF in division
Hand fellowships	Both, 2-yr fellowship/Integrated residency	Yes	2-yr Vascular Fellowship	2/3-yr CT Fellowship (/Residency)	Integrated Heart and Vasc Center	NCI Comprehensive Cancer Center	No research division	Pediatric Surgery	Pediatric Surgery	MD	16	222	130	7	No NIH Funding	Assistant Professor	Traditional Rank	Assistant Professor	No title	Male	Other	Other than 10 MCF in division	Other than 20 MCF in division	Other than 40 MCF in division
Hand fellowships	Both, 2-yr fellowship/Integrated residency	Yes	2-yr Vascular Fellowship	2/3-yr CT Fellowship (/Residency)	Integrated Heart and Vasc Center	NCI Comprehensive Cancer Center	No research division	Plastics	Plastics	MD	53	1034	278	18	No NIH Funding	Professor	Traditional Rank	Professor, Division Chief	Division Chief or Director	Male	Other	Other than 10 MCF in division	Other than 20 MCF in division	Other than 40 MCF in division
Hand fellowships	Both, 2-yr fellowship/Integrated residency	Yes	2-yr Vascular Fellowship	2/3-yr CT Fellowship (/Residency)	Integrated Heart and Vasc Center	NCI Comprehensive Cancer Center	No research division	Plastics	Plastics	MD	50	1264	381	18	No NIH Funding	Professor	Traditional Rank	Profesor	No title	Female	Other	Other than 10 MCF in division	Other than 20 MCF in division	Other than 40 MCF in division
Hand fellowships	Both, 2-yr fellowship/Integrated residency	Yes	2-yr Vascular Fellowship	2/3-yr CT Fellowship (/Residency)	Integrated Heart and Vasc Center	NCI Comprehensive Cancer Center	No research division	Plastics	Plastics	MD	22	321	106	10	No NIH Funding	Associate Professor	Traditional Rank	Associate Prof	No title	Male	Other	Other than 10 MCF in division	Other than 20 MCF in division	Other than 40 MCF in division
Hand fellowships	Both, 2-yr fellowship/Integrated residency	Yes	2-yr Vascular Fellowship	2/3-yr CT Fellowship (/Residency)	Integrated Heart and Vasc Center	NCI Comprehensive Cancer Center	No research division	Plastics	Plastics	MD	4	76	43	4	No NIH Funding	Assistant Professor	Traditional Rank	Assistant Professor	No title	Male	Other	Other than 10 MCF in division	Other than 20 MCF in division	Other than 40 MCF in division
Hand fellowships	Both, 2-yr fellowship/Integrated residency	Yes	2-yr Vascular Fellowship	2/3-yr CT Fellowship (/Residency)	Integrated Heart and Vasc Center	NCI Comprehensive Cancer Center	No research division	Plastics	Plastics	MD	0	0	0	0	No NIH Funding	Associate Professor	Clinical Rank	Associate Clinical Prof	No title	Male	Other	Other than 10 MCF in division	Other than 20 MCF in division	Other than 40 MCF in division
Hand fellowships	Both, 2-yr fellowship/Integrated residency	Yes	2-yr Vascular Fellowship	2/3-yr CT Fellowship (/Residency)	Integrated Heart and Vasc Center	NCI Comprehensive Cancer Center	No research division	Plastics	Plastics	MD	54	821	205	5	NIH Funding R01, P01	Professor	Traditional Rank	Professor	No title	Male	Other	Other than 10 MCF in division	Other than 20 MCF in division	Other than 40 MCF in division
Hand fellowships	Both, 2-yr fellowship/Integrated residency	Yes	2-yr Vascular Fellowship	2/3-yr CT Fellowship (/Residency)	Integrated Heart and Vasc Center	NCI Comprehensive Cancer Center	No research division	Plastics	Plastics	MD	18	2845	471	13	No NIH Funding	Assistant Professor	Traditional Rank	Assistant Professor	No title	Male	Other	Other than 10 MCF in division	Other than 20 MCF in division	40 Most Cited Faculty in Division
Hand fellowships	Both, 2-yr fellowship/Integrated residency	Yes	2-yr Vascular Fellowship	2/3-yr CT Fellowship (/Residency)	Integrated Heart and Vasc Center	NCI Comprehensive Cancer Center	No research division	Plastics	Plastics	MD	37	227	184	7	No NIH Funding	Assistant Professor	Traditional Rank	Assistant Professor	No title	Female	Other	Other than 10 MCF in division	Other than 20 MCF in division	Other than 40 MCF in division
Hand fellowships	Both, 2-yr fellowship/Integrated residency	Yes	2-yr Vascular Fellowship	2/3-yr CT Fellowship (/Residency)	Integrated Heart and Vasc Center	NCI Comprehensive Cancer Center	No research division	Plastics	Plastics	MD	19	1270	287	19	NIH Funding R01, P01	Professor	Traditional Rank	Professor	No title	Male	Other	Other than 10 MCF in division	Other than 20 MCF in division	Other than 40 MCF in division
Hand fellowships	Both, 2-yr fellowship/Integrated residency	Yes	2-yr Vascular Fellowship	2/3-yr CT Fellowship (/Residency)	Integrated Heart and Vasc Center	NCI Comprehensive Cancer Center	No research division	General Surgery	MIS/GI/General Surgery	MD	145	3686	598	31	NIH Funding R01, P01	Professor	Traditional Rank	Profesor, Division Chief	Division Chief or Director	Male	Other	Other than 10 MCF in division	Other than 20 MCF in division	Other than 40 MCF in division
Hand fellowships	Both, 2-yr fellowship/Integrated residency	Yes	2-yr Vascular Fellowship	2/3-yr CT Fellowship (/Residency)	Integrated Heart and Vasc Center	NCI Comprehensive Cancer Center	No research division	General Surgery	Trauma/CC	MD	29	171	98	8	No NIH Funding	Professor	Traditional Rank	Professor, Vice Chair	Division Chief or Director	Female	Other	Other than 10 MCF in division	Other than 20 MCF in division	Other than 40 MCF in division
Hand fellowships	Both, 2-yr fellowship/Integrated residency	Yes	2-yr Vascular Fellowship	2/3-yr CT Fellowship (/Residency)	Integrated Heart and Vasc Center	NCI Comprehensive Cancer Center	No research division	General Surgery	MIS/GI/General Surgery	MD	476	10318	936	52	NIH Funding non R01 - K grant, T-32	Professor	Traditional Rank	Professor, Division Chief	Division Chief or Director	Male	10 best faculty	Other than 10 MCF in division	20 Most Cited Faculty in Division	40 Most Cited Faculty in Division
Hand fellowships	Both, 2-yr fellowship/Integrated residency	Yes	2-yr Vascular Fellowship	2/3-yr CT Fellowship (/Residency)	Integrated Heart and Vasc Center	NCI Comprehensive Cancer Center	No research division	General Surgery	MIS/GI/General Surgery	MD	35	550	421	12	No NIH Funding	Associate Professor	Traditional Rank	Associate Prof	No title	Male	Other	Other than 10 MCF in division	Other than 20 MCF in division	Other than 40 MCF in division
Hand fellowships	Both, 2-yr fellowship/Integrated residency	Yes	2-yr Vascular Fellowship	2/3-yr CT Fellowship (/Residency)	Integrated Heart and Vasc Center	NCI Comprehensive Cancer Center	No research division	General Surgery	MIS/GI/General Surgery	PhD	47	1995	518	23	No NIH Funding	Associate Professor	Traditional Rank	Associate Prof	No title	Male	Other	Other than 10 MCF in division	Other than 20 MCF in division	Other than 40 MCF in division
Hand fellowships	Both, 2-yr fellowship/Integrated residency	Yes	2-yr Vascular Fellowship	2/3-yr CT Fellowship (/Residency)	Integrated Heart and Vasc Center	NCI Comprehensive Cancer Center	No research division	General Surgery	MIS/GI/General Surgery	PhD	48	945	511	28	NIH Funding R01, P01	Associate Professor	Traditional Rank	Associate Prof	No title	Male	Other	Other than 10 MCF in division	Other than 20 MCF in division	Other than 40 MCF in division
Hand fellowships	Both, 2-yr fellowship/Integrated residency	Yes	2-yr Vascular Fellowship	2/3-yr CT Fellowship (/Residency)	Integrated Heart and Vasc Center	NCI Comprehensive Cancer Center	No research division	General Surgery	MIS/GI/General Surgery	MD	23	202	86	8	No NIH Funding	Assistant Professor	Traditional Rank	Assistant Professor	No title	Male	Other	Other than 10 MCF in division	Other than 20 MCF in division	Other than 40 MCF in division
Hand fellowships	Both, 2-yr fellowship/Integrated residency	Yes	2-yr Vascular Fellowship	2/3-yr CT Fellowship (/Residency)	Integrated Heart and Vasc Center	NCI Comprehensive Cancer Center	No research division	General Surgery	MIS/GI/General Surgery	PhD	15	425	22	9	No NIH Funding	Associate Professor	Traditional Rank	Adjunct Professor	No title	Female	Other	Other than 10 MCF in division	Other than 20 MCF in division	Other than 40 MCF in division
Hand fellowships	Both, 2-yr fellowship/Integrated residency	Yes	2-yr Vascular Fellowship	2/3-yr CT Fellowship (/Residency)	Integrated Heart and Vasc Center	NCI Comprehensive Cancer Center	No research division	General Surgery	MIS/GI/General Surgery	MD	24	325	172	14	No NIH Funding	Professor	Traditional Rank	Professor	No title	Male	Other	Other than 10 MCF in division	Other than 20 MCF in division	Other than 40 MCF in division
Hand fellowships	Both, 2-yr fellowship/Integrated residency	Yes	2-yr Vascular Fellowship	2/3-yr CT Fellowship (/Residency)	Integrated Heart and Vasc Center	NCI Comprehensive Cancer Center	No research division	General Surgery	MIS/GI/General Surgery	MD	35	351	201	15	No NIH Funding	Associate Professor	Traditional Rank	Associate Prof	No title	Male	Other	Other than 10 MCF in division	Other than 20 MCF in division	Other than 40 MCF in division
Hand fellowships	Both, 2-yr fellowship/Integrated residency	Yes	2-yr Vascular Fellowship	2/3-yr CT Fellowship (/Residency)	Integrated Heart and Vasc Center	NCI Comprehensive Cancer Center	No research division	General Surgery	MIS/GI/General Surgery	MD, PhD	11	130	80	6	NIH Funding R01, P01	Assistant Professor	Traditional Rank	Assistant Professor	No title	Male	Other	Other than 10 MCF in division	Other than 20 MCF in division	Other than 40 MCF in division
Hand fellowships	Both, 2-yr fellowship/Integrated residency	Yes	2-yr Vascular Fellowship	2/3-yr CT Fellowship (/Residency)	Integrated Heart and Vasc Center	NCI Comprehensive Cancer Center	No research division	General Surgery	MIS/GI/General Surgery	MD	2	20	16	1	NIH Funding R01, P01	Assistant Professor	Traditional Rank	Assistant Professor	No title	Male	Other	Other than 10 MCF in division	Other than 20 MCF in division	Other than 40 MCF in division
Hand fellowships	Both, 2-yr fellowship/Integrated residency	Yes	2-yr Vascular Fellowship	2/3-yr CT Fellowship (/Residency)	Integrated Heart and Vasc Center	NCI Comprehensive Cancer Center	No research division	General Surgery	Trauma/CC	MD	75	1846	1377	23	NIH Funding non R01 - K grant, T-32	Professor	Traditional Rank	Professor	No title	Male	Other	Other than 10 MCF in division	Other than 20 MCF in division	40 Most Cited Faculty in Division
Hand fellowships	Both, 2-yr fellowship/Integrated residency	Yes	2-yr Vascular Fellowship	2/3-yr CT Fellowship (/Residency)	Integrated Heart and Vasc Center	NCI Comprehensive Cancer Center	No research division	General Surgery	MIS/GI/General Surgery	MD	43	1004	662	17	No NIH Funding	Associate Professor	Traditional Rank	Associate Prof	No title	Male	Other	Other than 10 MCF in division	Other than 20 MCF in division	Other than 40 MCF in division
Hand fellowships	Both, 2-yr fellowship/Integrated residency	Yes	2-yr Vascular Fellowship	2/3-yr CT Fellowship (/Residency)	Integrated Heart and Vasc Center	NCI Comprehensive Cancer Center	No research division	General Surgery	MIS/GI/General Surgery	MD	223	934	554	28	No NIH Funding	Professor	Traditional Rank	Professor, Emeritus	Division Chief or Director	Male	Other	Other than 10 MCF in division	Other than 20 MCF in division	Other than 40 MCF in division
Hand fellowships	Both, 2-yr fellowship/Integrated residency	Yes	2-yr Vascular Fellowship	2/3-yr CT Fellowship (/Residency)	Integrated Heart and Vasc Center	NCI Comprehensive Cancer Center	No research division	General Surgery	MIS/GI/General Surgery	MD	46	451	264	15	No NIH Funding	Associate Professor	Traditional Rank	Associate Prof	No title	Male	Other	Other than 10 MCF in division	Other than 20 MCF in division	Other than 40 MCF in division
Hand fellowships	Both, 2-yr fellowship/Integrated residency	Yes	2-yr Vascular Fellowship	2/3-yr CT Fellowship (/Residency)	Integrated Heart and Vasc Center	NCI Comprehensive Cancer Center	No research division	General Surgery	MIS/GI/General Surgery	MD	110	1873	1072	37	NIH Funding R01, P01	Associate Professor	Traditional Rank	Adjunct Professor	No title	Male	Other	Other than 10 MCF in division	Other than 20 MCF in division	Other than 40 MCF in division
Hand fellowships	Both, 2-yr fellowship/Integrated residency	Yes	2-yr Vascular Fellowship	2/3-yr CT Fellowship (/Residency)	Integrated Heart and Vasc Center	NCI Comprehensive Cancer Center	No research division	General Surgery	MIS/GI/General Surgery	MD	362	4723	2864	59	NIH Funding non R01 - K grant, T-32	Professor	Traditional Rank	Professor, Division Chief	Division Chief or Director	Male	Other	Other than 10 MCF in division	Other than 20 MCF in division	Other than 40 MCF in division
Hand fellowships	Both, 2-yr fellowship/Integrated residency	Yes	2-yr Vascular Fellowship	2/3-yr CT Fellowship (/Residency)	Integrated Heart and Vasc Center	NCI Comprehensive Cancer Center	No research division	General Surgery	MIS/GI/General Surgery	MD	231	4367	2986	45	NIH Funding R01, P01	Professor	Traditional Rank	Professor, Department Chair	Division Chief or Director	Male	Other	Other than 10 MCF in division	Other than 20 MCF in division	Other than 40 MCF in division
Hand fellowships	Both, 2-yr fellowship/Integrated residency	Yes	2-yr Vascular Fellowship	2/3-yr CT Fellowship (/Residency)	Integrated Heart and Vasc Center	NCI Comprehensive Cancer Center	No research division	General Surgery	MIS/GI/General Surgery	MD	40	459	301	16	No NIH Funding	Professor	Clinical Rank	Clinical Professor	No title	Female	Other	Other than 10 MCF in division	Other than 20 MCF in division	Other than 40 MCF in division
Hand fellowships	Both, 2-yr fellowship/Integrated residency	Yes	2-yr Vascular Fellowship	2/3-yr CT Fellowship (/Residency)	Integrated Heart and Vasc Center	NCI Comprehensive Cancer Center	No research division	General Surgery	MIS/GI/General Surgery	MD	37	1831	1028	13	NIH Funding R01, P01	Associate Professor	Traditional Rank	Associate Prof	No title	Male	Other	Other than 10 MCF in division	Other than 20 MCF in division	Other than 40 MCF in division
Hand fellowships	Both, 2-yr fellowship/Integrated residency	Yes	2-yr Vascular Fellowship	2/3-yr CT Fellowship (/Residency)	Integrated Heart and Vasc Center	NCI Comprehensive Cancer Center	No research division	General Surgery	MIS/GI/General Surgery	MD	42	454	286	13	No NIH Funding	Assistant Professor	Traditional Rank	Assistant Professor	No title	Male	Other	Other than 10 MCF in division	Other than 20 MCF in division	Other than 40 MCF in division
Hand fellowships	Both, 2-yr fellowship/Integrated residency	Yes	2-yr Vascular Fellowship	2/3-yr CT Fellowship (/Residency)	Integrated Heart and Vasc Center	NCI Comprehensive Cancer Center	No research division	General Surgery	MIS/GI/General Surgery	MD	87	285	153	19	NIH Funding R01, P01	Professor	Traditional Rank	Professor	No title	Male	Other	Other than 10 MCF in division	Other than 20 MCF in division	Other than 40 MCF in division
Hand fellowships	Both, 2-yr fellowship/Integrated residency	Yes	2-yr Vascular Fellowship	2/3-yr CT Fellowship (/Residency)	Integrated Heart and Vasc Center	NCI Comprehensive Cancer Center	No research division	General Surgery	MIS/GI/General Surgery	MD	20	233	110	16	No NIH Funding	Associate Professor	Traditional Rank	Associate Prof	No title	Male	Other	Other than 10 MCF in division	Other than 20 MCF in division	Other than 40 MCF in division
Hand fellowships	Both, 2-yr fellowship/Integrated residency	Yes	2-yr Vascular Fellowship	2/3-yr CT Fellowship (/Residency)	Integrated Heart and Vasc Center	NCI Comprehensive Cancer Center	No research division	General Surgery	MIS/GI/General Surgery	MD	38	504	265	18	NIH Funding R01, P01	Professor	Traditional Rank	Professor	No title	Female	Other	Other than 10 MCF in division	Other than 20 MCF in division	Other than 40 MCF in division
Hand fellowships	Both, 2-yr fellowship/Integrated residency	Yes	2-yr Vascular Fellowship	2/3-yr CT Fellowship (/Residency)	Integrated Heart and Vasc Center	NCI Comprehensive Cancer Center	No research division	General Surgery	MIS/GI/General Surgery	MD	9	59	43	4	No NIH Funding	Assistant Professor	Traditional Rank	Assistant Professor	No title	Male	Other	Other than 10 MCF in division	Other than 20 MCF in division	Other than 40 MCF in division
Hand fellowships	Both, 2-yr fellowship/Integrated residency	Yes	2-yr Vascular Fellowship	2/3-yr CT Fellowship (/Residency)	Integrated Heart and Vasc Center	NCI Comprehensive Cancer Center	No research division	General Surgery	Trauma/CC	MD	102	1776	1005	39	No NIH Funding	Professor	Traditional Rank	Professor, Division Chief	Division Chief or Director	Male	Other	Other than 10 MCF in division	Other than 20 MCF in division	Other than 40 MCF in division
Hand fellowships	Both, 2-yr fellowship/Integrated residency	Yes	2-yr Vascular Fellowship	2/3-yr CT Fellowship (/Residency)	Integrated Heart and Vasc Center	NCI Comprehensive Cancer Center	No research division	General Surgery	MIS/GI/General Surgery	MD, PhD	34	488	444	12	No NIH Funding	Associate Professor	Traditional Rank	Associate Professor	No title	Male	Other	Other than 10 MCF in division	Other than 20 MCF in division	Other than 40 MCF in division
Hand fellowships	Both, 2-yr fellowship/Integrated residency	Yes	2-yr Vascular Fellowship	2/3-yr CT Fellowship (/Residency)	Integrated Heart and Vasc Center	NCI Comprehensive Cancer Center	No research division	General Surgery	MIS/GI/General Surgery	PhD	50	504	289	15	NIH Funding non R01 - K grant, T-32	Associate Professor	Traditional Rank	Associate Prof	No title	Male	Other	Other than 10 MCF in division	Other than 20 MCF in division	Other than 40 MCF in division
Hand fellowships	Both, 2-yr fellowship/Integrated residency	Yes	2-yr Vascular Fellowship	2/3-yr CT Fellowship (/Residency)	Integrated Heart and Vasc Center	NCI Comprehensive Cancer Center	No research division	General Surgery	MIS/GI/General Surgery	MD	36	1293	288	18	NIH Funding non R01 - K grant, T-32	Associate Professor	Traditional Rank	Associate Prof, Division Chief	Division Chief or Director	Male	Other	Other than 10 MCF in division	Other than 20 MCF in division	Other than 40 MCF in division
Hand fellowships	Both, 2-yr fellowship/Integrated residency	Yes	2-yr Vascular Fellowship	2/3-yr CT Fellowship (/Residency)	Integrated Heart and Vasc Center	NCI Comprehensive Cancer Center	No research division	General Surgery	MIS/GI/General Surgery	MD	4	18	18	3	No NIH Funding	Assistant Professor	Traditional Rank	Assistant Professor	No title	Male	Other	Other than 10 MCF in division	Other than 20 MCF in division	Other than 40 MCF in division
Hand fellowships	Both, 2-yr fellowship/Integrated residency	Yes	2-yr Vascular Fellowship	2/3-yr CT Fellowship (/Residency)	Integrated Heart and Vasc Center	NCI Comprehensive Cancer Center	No research division	General Surgery	MIS/GI/General Surgery	MD	144	3124	648	30	No NIH Funding	Professor	Traditional Rank	Professor	No title	Male	Other	Other than 10 MCF in division	Other than 20 MCF in division	Other than 40 MCF in division
Hand fellowships	Both, 2-yr fellowship/Integrated residency	Yes	2-yr Vascular Fellowship	2/3-yr CT Fellowship (/Residency)	Integrated Heart and Vasc Center	NCI Comprehensive Cancer Center	No research division	General Surgery	MIS/GI/General Surgery	MD	55	1033	462	19	No NIH Funding	Associate Professor	Traditional Rank	Associate Prof	No title	Male	Other	Other than 10 MCF in division	Other than 20 MCF in division	Other than 40 MCF in division
Hand fellowships	Both, 2-yr fellowship/Integrated residency	Yes	2-yr Vascular Fellowship	2/3-yr CT Fellowship (/Residency)	Integrated Heart and Vasc Center	NCI Comprehensive Cancer Center	No research division	General Surgery	MIS/GI/General Surgery	MD	45	1462	432	18	No NIH Funding	Professor	Traditional Rank	Profesor, Division Chief	Division Chief or Director	Male	Other	Other than 10 MCF in division	Other than 20 MCF in division	Other than 40 MCF in division
Hand fellowships	Both, 2-yr fellowship/Integrated residency	Yes	2-yr Vascular Fellowship	2/3-yr CT Fellowship (/Residency)	Integrated Heart and Vasc Center	NCI Comprehensive Cancer Center	No research division	General Surgery	MIS/GI/General Surgery	MD	34	724	320	14	No NIH Funding	Assistant Professor	Traditional Rank	Assistant Professor	No title	Male	Other	Other than 10 MCF in division	Other than 20 MCF in division	Other than 40 MCF in division
Hand fellowships	Both, 2-yr fellowship/Integrated residency	Yes	2-yr Vascular Fellowship	2/3-yr CT Fellowship (/Residency)	Integrated Heart and Vasc Center	NCI Comprehensive Cancer Center	No research division	General Surgery	MIS/GI/General Surgery	MD	44	734	333	14	No NIH Funding	Professor	Traditional Rank	Professor, Division Chief	Division Chief or Director	Male	Other	Other than 10 MCF in division	Other than 20 MCF in division	Other than 40 MCF in division
Hand fellowships	Both, 2-yr fellowship/Integrated residency	Yes	2-yr Vascular Fellowship	2/3-yr CT Fellowship (/Residency)	Integrated Heart and Vasc Center	NCI Comprehensive Cancer Center	No research division	General Surgery	MIS/GI/General Surgery	MD	96	5226	951	35	NIH Funding R01, P01	Professor	Traditional Rank	Professor, Division Chief	Division Chief or Director	Male	10 best faculty	Other than 10 MCF in division	Other than 20 MCF in division	Other than 40 MCF in division
Hand fellowships	Both, 2-yr fellowship/Integrated residency	Yes	2-yr Vascular Fellowship	2/3-yr CT Fellowship (/Residency)	Integrated Heart and Vasc Center	NCI Comprehensive Cancer Center	No research division	General Surgery	MIS/GI/General Surgery	PhD	98	8756	3777	43	NIH Funding R01, P01	Professor	Traditional Rank	Professor	No title	Female	10 best faculty	Other than 10 MCF in division	Other than 20 MCF in division	40 Most Cited Faculty in Division
Hand fellowships	Both, 2-yr fellowship/Integrated residency	Yes	2-yr Vascular Fellowship	2/3-yr CT Fellowship (/Residency)	Integrated Heart and Vasc Center	NCI Comprehensive Cancer Center	No research division	General Surgery	MIS/GI/General Surgery	MD	13	284	107	10	No NIH Funding	Assistant Professor	Traditional Rank	Assistant Professor	No title	Male	Other	Other than 10 MCF in division	Other than 20 MCF in division	Other than 40 MCF in division
Hand fellowships	Both, 2-yr fellowship/Integrated residency	Yes	2-yr Vascular Fellowship	2/3-yr CT Fellowship (/Residency)	Integrated Heart and Vasc Center	NCI Comprehensive Cancer Center	No research division	General Surgery	Trauma/CC	MD	13	154	63	8	No NIH Funding	Associate Professor	Clinical Rank	Associate Clinical Prof	No title	Female	Other	Other than 10 MCF in division	Other than 20 MCF in division	Other than 40 MCF in division
Hand fellowships	Both, 2-yr fellowship/Integrated residency	Yes	2-yr Vascular Fellowship	2/3-yr CT Fellowship (/Residency)	Integrated Heart and Vasc Center	NCI Comprehensive Cancer Center	No research division	General Surgery	Trauma/CC	MD	24	361	96	11	No NIH Funding	Professor	Traditional Rank	Professor	No title	Female	Other	Other than 10 MCF in division	Other than 20 MCF in division	Other than 40 MCF in division
Hand fellowships	Both, 2-yr fellowship/Integrated residency	Yes	2-yr Vascular Fellowship	2/3-yr CT Fellowship (/Residency)	Integrated Heart and Vasc Center	NCI Comprehensive Cancer Center	No research division	General Surgery	MIS/GI/General Surgery	MD	8	22	9	2	No NIH Funding	Professor	Traditional Rank	Professor	No title	Male	Other	Other than 10 MCF in division	Other than 20 MCF in division	Other than 40 MCF in division
Hand fellowships	Both, 2-yr fellowship/Integrated residency	Yes	2-yr Vascular Fellowship	2/3-yr CT Fellowship (/Residency)	Integrated Heart and Vasc Center	NCI Comprehensive Cancer Center	No research division	General Surgery	MIS/GI/General Surgery	MD	44	1618	289	15	No NIH Funding	Professor	Traditional Rank	Professor, Division Chief	Division Chief or Director	Male	Other	Other than 10 MCF in division	Other than 20 MCF in division	Other than 40 MCF in division
Hand fellowships	Both, 2-yr fellowship/Integrated residency	Yes	2-yr Vascular Fellowship	2/3-yr CT Fellowship (/Residency)	Integrated Heart and Vasc Center	NCI Comprehensive Cancer Center	No research division	General Surgery	Trauma/CC	MD	88	754	264	15	NIH Funding non R01 - K grant, T-32	Professor	Traditional Rank	Professor	No title	Female	Other	Other than 10 MCF in division	Other than 20 MCF in division	Other than 40 MCF in division
Hand fellowships	Both, 2-yr fellowship/Integrated residency	Yes	2-yr Vascular Fellowship	2/3-yr CT Fellowship (/Residency)	Integrated Heart and Vasc Center	NCI Comprehensive Cancer Center	No research division	Vascular	Vascular	MD	155	3983	1163	34	NIH Funding R01, P01	Professor	Traditional Rank	Professor, Division Chief	Division Chief or Director	Male	Other	Other than 10 MCF in division	20 Most Cited Faculty in Division	40 Most Cited Faculty in Division
Hand fellowships	Both, 2-yr fellowship/Integrated residency	Yes	2-yr Vascular Fellowship	2/3-yr CT Fellowship (/Residency)	Integrated Heart and Vasc Center	NCI Comprehensive Cancer Center	No research division	Vascular	Vascular	MD	39	2584	186	22	No NIH Funding	Professor	Traditional Rank	Professor, Division Chief	Division Chief or Director	Male	Other	Other than 10 MCF in division	Other than 20 MCF in division	40 Most Cited Faculty in Division
Hand fellowships	Both, 2-yr fellowship/Integrated residency	Yes	2-yr Vascular Fellowship	2/3-yr CT Fellowship (/Residency)	Integrated Heart and Vasc Center	NCI Comprehensive Cancer Center	No research division	Vascular	Vascular	MD	33	344	142	11	No NIH Funding	Associate Professor	Clinical Rank	Associate Clinical Prof	No title	Male	Other	Other than 10 MCF in division	Other than 20 MCF in division	Other than 40 MCF in division
Hand fellowships	Both, 2-yr fellowship/Integrated residency	Yes	2-yr Vascular Fellowship	2/3-yr CT Fellowship (/Residency)	Integrated Heart and Vasc Center	NCI Comprehensive Cancer Center	No research division	Vascular	Vascular	MD	156	5307	969	42	No NIH Funding	Professor	Traditional Rank	Professor	No title	Female	10 best faculty	Other than 10 MCF in division	20 Most Cited Faculty in Division	40 Most Cited Faculty in Division
Hand fellowships	Both, 2-yr fellowship/Integrated residency	Yes	2-yr Vascular Fellowship	2/3-yr CT Fellowship (/Residency)	Integrated Heart and Vasc Center	NCI Comprehensive Cancer Center	No research division	Vascular	Vascular	MD	11	126	40	6	No NIH Funding	Professor	Traditional Rank	Professor	No title	Male	Other	Other than 10 MCF in division	Other than 20 MCF in division	Other than 40 MCF in division
Hand fellowships	Both, 2-yr fellowship/Integrated residency	Yes	2-yr Vascular Fellowship	2/3-yr CT Fellowship (/Residency)	Integrated Heart and Vasc Center	NCI Comprehensive Cancer Center	No research division	Vascular	Vascular	MD	26	307	141	10	No NIH Funding	Assistant Professor	Traditional Rank	Assistant Professor	No title	Male	Other	Other than 10 MCF in division	Other than 20 MCF in division	Other than 40 MCF in division
Hand fellowships	Both, 2-yr fellowship/Integrated residency	Yes	2-yr Vascular Fellowship	2/3-yr CT Fellowship (/Residency)	Integrated Heart and Vasc Center	NCI Comprehensive Cancer Center	No research division	Vascular	Vascular	MD	43	204	114	43	NIH Funding non R01 - K grant, T-32	Assistant Professor	Traditional Rank	Assistant Professor	No title	Male	Other	Other than 10 MCF in division	Other than 20 MCF in division	Other than 40 MCF in division
Hand fellowships	Both, 2-yr fellowship/Integrated residency	Yes	2-yr Vascular Fellowship	2/3-yr CT Fellowship (/Residency)	Integrated Heart and Vasc Center	NCI Comprehensive Cancer Center	No research division	Vascular	Vascular	MD	47	827	318	16	No NIH Funding	Associate Professor	Traditional Rank	Associate Prof	No title	Female	Other	Other than 10 MCF in division	Other than 20 MCF in division	Other than 40 MCF in division
Hand fellowships	Both, 2-yr fellowship/Integrated residency	Yes	2-yr Vascular Fellowship	2/3-yr CT Fellowship (/Residency)	Integrated Heart and Vasc Center	NCI Comprehensive Cancer Center	No research division	Vascular	Vascular	MD	64	792	383	15	NIH Funding non R01 - K grant, T-32	Associate Professor	Traditional Rank	Associate Prof	No title	Male	Other	Other than 10 MCF in division	Other than 20 MCF in division	Other than 40 MCF in division
Hand fellowships	Both, 2-yr fellowship/Integrated residency	Yes	2-yr Vascular Fellowship	2/3-yr CT Fellowship (/Residency)	Integrated Heart and Vasc Center	NCI Comprehensive Cancer Center	No research division	Vascular	Vascular	PhD	24	511	179	12	No NIH Funding	Associate Professor	Traditional Rank	Associate Prof	No title	Female	Other	Other than 10 MCF in division	Other than 20 MCF in division	Other than 40 MCF in division
Hand fellowships	Both, 2-yr fellowship/Integrated residency	Yes	2-yr Vascular Fellowship	2/3-yr CT Fellowship (/Residency)	Integrated Heart and Vasc Center	NCI Comprehensive Cancer Center	No research division	Vascular	Vascular	MD	127	4388	727	40	No NIH Funding	Professor	Traditional Rank	Profesor	No title	Female	Other	Other than 10 MCF in division	20 Most Cited Faculty in Division	40 Most Cited Faculty in Division
Hand fellowships	Both, 2-yr fellowship/Integrated residency	Yes	2-yr Vascular Fellowship	2/3-yr CT Fellowship (/Residency)	Integrated Heart and Vasc Center	NCI Comprehensive Cancer Center	No research division	Vascular	Vascular	MD	8	206	59	5	No NIH Funding	Assistant Professor	Traditional Rank	Assistant Professor	No title	Female	Other	Other than 10 MCF in division	Other than 20 MCF in division	Other than 40 MCF in division
Hand fellowships	Both, 2-yr fellowship/Integrated residency	Yes	2-yr Vascular Fellowship	2/3-yr CT Fellowship (/Residency)	Integrated Heart and Vasc Center	NCI Comprehensive Cancer Center	No research division	Vascular	Vascular	PhD	14	406	211	9	No NIH Funding	Associate Professor	Traditional Rank	Associate Prof	No title	Male	Other	Other than 10 MCF in division	Other than 20 MCF in division	Other than 40 MCF in division
Hand fellowships	Both, 2-yr fellowship/Integrated residency	Yes	2-yr Vascular Fellowship	2/3-yr CT Fellowship (/Residency)	Integrated Heart and Vasc Center	NCI Comprehensive Cancer Center	No research division	Transplant	Transplant	MD, PhD	410	15270	2019	65	NIH Funding R01, P01	Professor	Traditional Rank	Professor, Department Chair	Division Chief or Director	Male	10 best faculty	10 Most Cited Faculty in Division	20 Most Cited Faculty in Division	40 Most Cited Faculty in Division
Hand fellowships	Both, 2-yr fellowship/Integrated residency	Yes	2-yr Vascular Fellowship	2/3-yr CT Fellowship (/Residency)	Integrated Heart and Vasc Center	NCI Comprehensive Cancer Center	No research division	Transplant	Transplant	MD	331	14975	2810	65	NIH Funding non R01 - K grant, T-32	Professor	Traditional Rank	Professor, Division Chief	Division Chief or Director	Male	10 best faculty	10 Most Cited Faculty in Division	20 Most Cited Faculty in Division	40 Most Cited Faculty in Division
Hand fellowships	Both, 2-yr fellowship/Integrated residency	Yes	2-yr Vascular Fellowship	2/3-yr CT Fellowship (/Residency)	Integrated Heart and Vasc Center	NCI Comprehensive Cancer Center	No research division	Transplant	Transplant	MD, PhD	110	4001	1363	33	NIH Funding R01, P01	Professor	Traditional Rank	Profesor	No title	Male	Other	Other than 10 MCF in division	Other than 20 MCF in division	Other than 40 MCF in division
Hand fellowships	Both, 2-yr fellowship/Integrated residency	Yes	2-yr Vascular Fellowship	2/3-yr CT Fellowship (/Residency)	Integrated Heart and Vasc Center	NCI Comprehensive Cancer Center	No research division	Transplant	Transplant	MD	126	3556	989	33	NIH Funding R01, P01	Professor	Traditional Rank	Professor	No title	Male	Other	Other than 10 MCF in division	Other than 20 MCF in division	Other than 40 MCF in division
Hand fellowships	Both, 2-yr fellowship/Integrated residency	Yes	2-yr Vascular Fellowship	2/3-yr CT Fellowship (/Residency)	Integrated Heart and Vasc Center	NCI Comprehensive Cancer Center	No research division	Transplant	Transplant	MD	70	2053	529	22	No NIH Funding	Professor	Traditional Rank	Profesor	No title	Female	Other	Other than 10 MCF in division	Other than 20 MCF in division	Other than 40 MCF in division
Hand fellowships	Both, 2-yr fellowship/Integrated residency	Yes	2-yr Vascular Fellowship	2/3-yr CT Fellowship (/Residency)	Integrated Heart and Vasc Center	NCI Comprehensive Cancer Center	No research division	Transplant	Transplant	PhD	7	192	63	5	No NIH Funding	Assistant Professor	Traditional Rank	Assistant Professor	No title	Female	Other	Other than 10 MCF in division	Other than 20 MCF in division	Other than 40 MCF in division
Hand fellowships	Both, 2-yr fellowship/Integrated residency	Yes	2-yr Vascular Fellowship	2/3-yr CT Fellowship (/Residency)	Integrated Heart and Vasc Center	NCI Comprehensive Cancer Center	No research division	Transplant	Transplant	MD, PhD	63	1482	462	24	NIH Funding R01, P01	Associate Professor	Traditional Rank	Associate Prof	No title	Male	Other	Other than 10 MCF in division	Other than 20 MCF in division	Other than 40 MCF in division
Hand fellowships	Both, 2-yr fellowship/Integrated residency	Yes	2-yr Vascular Fellowship	2/3-yr CT Fellowship (/Residency)	Integrated Heart and Vasc Center	NCI Comprehensive Cancer Center	No research division	Transplant	Transplant	PhD	1	4	0	1	No NIH Funding	Professor	Traditional Rank	Professor	No title	Male	Other	Other than 10 MCF in division	Other than 20 MCF in division	Other than 40 MCF in division
Hand fellowships	Both, 2-yr fellowship/Integrated residency	Yes	2-yr Vascular Fellowship	2/3-yr CT Fellowship (/Residency)	Integrated Heart and Vasc Center	NCI Comprehensive Cancer Center	No research division	Transplant	Transplant	MD, PhD	169	4589	2264	32	NIH Funding R01, P01	Professor	Traditional Rank	Professor	No title	Male	Other	Other than 10 MCF in division	Other than 20 MCF in division	Other than 40 MCF in division
Hand fellowships	Both, 2-yr fellowship/Integrated residency	Yes	2-yr Vascular Fellowship	2/3-yr CT Fellowship (/Residency)	Integrated Heart and Vasc Center	NCI Comprehensive Cancer Center	No research division	Transplant	Transplant	PhD	46	665	353	18	No NIH Funding	Assistant Professor	Traditional Rank	Assistant Professor	No title	Male	Other	Other than 10 MCF in division	Other than 20 MCF in division	Other than 40 MCF in division
Hand fellowships	Both, 2-yr fellowship/Integrated residency	Yes	2-yr Vascular Fellowship	2/3-yr CT Fellowship (/Residency)	Integrated Heart and Vasc Center	NCI Comprehensive Cancer Center	No research division	Transplant	Transplant	MD, PhD	185	4518	1069	38	NIH Funding R01, P01	Professor	Traditional Rank	Profesor	No title	Female	Other	Other than 10 MCF in division	Other than 20 MCF in division	Other than 40 MCF in division
Hand fellowships	Both, 2-yr fellowship/Integrated residency	Yes	2-yr Vascular Fellowship	2/3-yr CT Fellowship (/Residency)	Integrated Heart and Vasc Center	NCI Comprehensive Cancer Center	No research division	Transplant	Transplant	PhD	56	5474	1669	32	NIH Funding R01, P01	Associate Professor	Traditional Rank	Associate Prof	No title	Male	10 best faculty	Other than 10 MCF in division	Other than 20 MCF in division	Other than 40 MCF in division
Hand fellowships	Both, 2-yr fellowship/Integrated residency	Yes	2-yr Vascular Fellowship	2/3-yr CT Fellowship (/Residency)	Integrated Heart and Vasc Center	NCI Comprehensive Cancer Center	No research division	Transplant	Transplant	PhD	4	35	28	2	No NIH Funding	Assistant Professor	Traditional Rank	Assistant Adjunct Professor	No title	Male	Other	Other than 10 MCF in division	Other than 20 MCF in division	Other than 40 MCF in division
Hand fellowships	Both, 2-yr fellowship/Integrated residency	Yes	2-yr Vascular Fellowship	2/3-yr CT Fellowship (/Residency)	Integrated Heart and Vasc Center	NCI Comprehensive Cancer Center	No research division	Transplant	Transplant	MD, PhD	37	2403	730	16	No NIH Funding	Associate Professor	Traditional Rank	Associate Prof, Division Chief	Division Chief or Director	Male	Other	Other than 10 MCF in division	Other than 20 MCF in division	Other than 40 MCF in division
Neither advanced fellowships	Both, 2-yr fellowship/Integrated residency	Yes	2-yr Vascular Fellowship	2/3-yr CT Fellowship (/Residency)	No integrated CV center	NCI Comprehensive Cancer Center	Science/Research Division Present	Cardiothoracic	Thoracic	PhD	86	1810	444	21	No NIH Funding	Professor	Traditional Rank	Professor, Division Chief	Division Chief or Director	Male	Other	Other than 10 MCF in division	Other than 20 MCF in division	Other than 40 MCF in division
Neither advanced fellowships	Both, 2-yr fellowship/Integrated residency	Yes	2-yr Vascular Fellowship	2/3-yr CT Fellowship (/Residency)	No integrated CV center	NCI Comprehensive Cancer Center	Science/Research Division Present	Cardiothoracic	Thoracic	PhD	124	1856	333	24	NIH Funding R01, P01	Professor	Traditional Rank	Professor	No title	Male	Other	Other than 10 MCF in division	Other than 20 MCF in division	Other than 40 MCF in division
Neither advanced fellowships	Both, 2-yr fellowship/Integrated residency	Yes	2-yr Vascular Fellowship	2/3-yr CT Fellowship (/Residency)	No integrated CV center	NCI Comprehensive Cancer Center	Science/Research Division Present	Cardiothoracic	Thoracic	MD	121	2968	873	29	No NIH Funding	Professor	Traditional Rank	Professor	No title	Male	10 best faculty	Other than 10 MCF in division	Other than 20 MCF in division	Other than 40 MCF in division
Neither advanced fellowships	Both, 2-yr fellowship/Integrated residency	Yes	2-yr Vascular Fellowship	2/3-yr CT Fellowship (/Residency)	No integrated CV center	NCI Comprehensive Cancer Center	Science/Research Division Present	Cardiothoracic	Thoracic	MD, PhD	98	987	113	17	No NIH Funding	Professor	Traditional Rank	Professor	No title	Female	Other	Other than 10 MCF in division	Other than 20 MCF in division	Other than 40 MCF in division
Neither advanced fellowships	Both, 2-yr fellowship/Integrated residency	Yes	2-yr Vascular Fellowship	2/3-yr CT Fellowship (/Residency)	No integrated CV center	NCI Comprehensive Cancer Center	Science/Research Division Present	Cardiothoracic	Thoracic	MD	96	1580	327	23	No NIH Funding	Professor	Traditional Rank	Professor	No title	Male	Other	Other than 10 MCF in division	Other than 20 MCF in division	Other than 40 MCF in division
Neither advanced fellowships	Both, 2-yr fellowship/Integrated residency	Yes	2-yr Vascular Fellowship	2/3-yr CT Fellowship (/Residency)	No integrated CV center	NCI Comprehensive Cancer Center	Science/Research Division Present	Cardiothoracic	Thoracic	MD	82	863	493	16	No NIH Funding	Associate Professor	Traditional Rank	Associate Prof	No title	Male	Other	Other than 10 MCF in division	Other than 20 MCF in division	Other than 40 MCF in division
Neither advanced fellowships	Both, 2-yr fellowship/Integrated residency	Yes	2-yr Vascular Fellowship	2/3-yr CT Fellowship (/Residency)	No integrated CV center	NCI Comprehensive Cancer Center	Science/Research Division Present	Cardiothoracic	Thoracic	MD	137	5062	2498	40	No NIH Funding	Associate Professor	Traditional Rank	Associate Prof	No title	Male	10 best faculty	Other than 10 MCF in division	Other than 20 MCF in division	40 Most Cited Faculty in Division
Neither advanced fellowships	Both, 2-yr fellowship/Integrated residency	Yes	2-yr Vascular Fellowship	2/3-yr CT Fellowship (/Residency)	No integrated CV center	NCI Comprehensive Cancer Center	Science/Research Division Present	Cardiothoracic	Thoracic	MD	49	860	432	15	NIH Funding non R01 - K grant, T-32	Associate Professor	Traditional Rank	Associate Prof	No title	Male	Other	Other than 10 MCF in division	Other than 20 MCF in division	Other than 40 MCF in division
Neither advanced fellowships	Both, 2-yr fellowship/Integrated residency	Yes	2-yr Vascular Fellowship	2/3-yr CT Fellowship (/Residency)	No integrated CV center	NCI Comprehensive Cancer Center	Science/Research Division Present	Cardiothoracic	Thoracic	MD	18	353	185	7	No NIH Funding	Assistant Professor	Traditional Rank	Assistant Professor	No title	Male	Other	Other than 10 MCF in division	Other than 20 MCF in division	Other than 40 MCF in division
Neither advanced fellowships	Both, 2-yr fellowship/Integrated residency	Yes	2-yr Vascular Fellowship	2/3-yr CT Fellowship (/Residency)	No integrated CV center	NCI Comprehensive Cancer Center	Science/Research Division Present	Cardiothoracic	Thoracic	MD	14	69	20	6	No NIH Funding	Assistant Professor	Traditional Rank	Assistant Professor	No title	Male	Other	Other than 10 MCF in division	Other than 20 MCF in division	Other than 40 MCF in division
Neither advanced fellowships	Both, 2-yr fellowship/Integrated residency	Yes	2-yr Vascular Fellowship	2/3-yr CT Fellowship (/Residency)	No integrated CV center	NCI Comprehensive Cancer Center	Science/Research Division Present	Cardiothoracic	Thoracic	MD	5	17	3	1	No NIH Funding	Assistant Professor	Clinical Rank	Assistant Clinical Professor	No title	Female	Other	Other than 10 MCF in division	Other than 20 MCF in division	Other than 40 MCF in division
Neither advanced fellowships	Both, 2-yr fellowship/Integrated residency	Yes	2-yr Vascular Fellowship	2/3-yr CT Fellowship (/Residency)	No integrated CV center	NCI Comprehensive Cancer Center	Science/Research Division Present	Science/Research	Science/Research	PhD	258	2306	476	24	No NIH Funding	Professor	Traditional Rank	Professor	No title	Male	10 best faculty	Other than 10 MCF in division	Other than 20 MCF in division	40 Most Cited Faculty in Division
Neither advanced fellowships	Both, 2-yr fellowship/Integrated residency	Yes	2-yr Vascular Fellowship	2/3-yr CT Fellowship (/Residency)	No integrated CV center	NCI Comprehensive Cancer Center	Science/Research Division Present	Science/Research	Science/Research	PhD	93	2454	523	28	NIH Funding R01, P01	Professor	Traditional Rank	Professor	No title	Female	10 best faculty	Other than 10 MCF in division	Other than 20 MCF in division	40 Most Cited Faculty in Division
Neither advanced fellowships	Both, 2-yr fellowship/Integrated residency	Yes	2-yr Vascular Fellowship	2/3-yr CT Fellowship (/Residency)	No integrated CV center	NCI Comprehensive Cancer Center	Science/Research Division Present	Science/Research	Science/Research	MD, PhD	78	1858	357	25	NIH Funding R01, P01	Professor	Traditional Rank	Professor	No title	Male	Other	Other than 10 MCF in division	Other than 20 MCF in division	40 Most Cited Faculty in Division
Neither advanced fellowships	Both, 2-yr fellowship/Integrated residency	Yes	2-yr Vascular Fellowship	2/3-yr CT Fellowship (/Residency)	No integrated CV center	NCI Comprehensive Cancer Center	Science/Research Division Present	Science/Research	Science/Research	MD	84	1147	197	19	No NIH Funding	Associate Professor	Traditional Rank	Associate Prof	No title	Male	Other	Other than 10 MCF in division	Other than 20 MCF in division	Other than 40 MCF in division
Neither advanced fellowships	Both, 2-yr fellowship/Integrated residency	Yes	2-yr Vascular Fellowship	2/3-yr CT Fellowship (/Residency)	No integrated CV center	NCI Comprehensive Cancer Center	Science/Research Division Present	Science/Research	Science/Research	PhD	84	1716	662	23	No NIH Funding	Associate Professor	Traditional Rank	Associate Prof	No title	Male	Other	Other than 10 MCF in division	Other than 20 MCF in division	Other than 40 MCF in division
Neither advanced fellowships	Both, 2-yr fellowship/Integrated residency	Yes	2-yr Vascular Fellowship	2/3-yr CT Fellowship (/Residency)	No integrated CV center	NCI Comprehensive Cancer Center	Science/Research Division Present	Science/Research	Science/Research	PhD	88	1801	582	24	NIH Funding non R01 - K grant, T-32	Associate Professor	Traditional Rank	Associate Prof	No title	Female	Other	Other than 10 MCF in division	Other than 20 MCF in division	40 Most Cited Faculty in Division
Neither advanced fellowships	Both, 2-yr fellowship/Integrated residency	Yes	2-yr Vascular Fellowship	2/3-yr CT Fellowship (/Residency)	No integrated CV center	NCI Comprehensive Cancer Center	Science/Research Division Present	Science/Research	Science/Research	PhD	14	193	83	7	No NIH Funding	Assistant Professor	Traditional Rank	Assistant Professor	No title	Male	Other	Other than 10 MCF in division	Other than 20 MCF in division	Other than 40 MCF in division
Neither advanced fellowships	Both, 2-yr fellowship/Integrated residency	Yes	2-yr Vascular Fellowship	2/3-yr CT Fellowship (/Residency)	No integrated CV center	NCI Comprehensive Cancer Center	Science/Research Division Present	Science/Research	Science/Research	PhD	27	435	186	11	No NIH Funding	Assistant Professor	Traditional Rank	Assistant Professor	No title	Female	Other	Other than 10 MCF in division	Other than 20 MCF in division	Other than 40 MCF in division
Neither advanced fellowships	Both, 2-yr fellowship/Integrated residency	Yes	2-yr Vascular Fellowship	2/3-yr CT Fellowship (/Residency)	No integrated CV center	NCI Comprehensive Cancer Center	Science/Research Division Present	Science/Research	Science/Research	MD, PhD	33	520	136	13	No NIH Funding	Assistant Professor	Traditional Rank	Assistant Professor	No title	Female	Other	Other than 10 MCF in division	Other than 20 MCF in division	Other than 40 MCF in division
Neither advanced fellowships	Both, 2-yr fellowship/Integrated residency	Yes	2-yr Vascular Fellowship	2/3-yr CT Fellowship (/Residency)	No integrated CV center	NCI Comprehensive Cancer Center	Science/Research Division Present	Science/Research	Science/Research	PhD	158	5913	674	43	No NIH Funding	Assistant Professor	Traditional Rank	Assistant Professor	No title	Male	10 best faculty	10 Most Cited Faculty in Division	20 Most Cited Faculty in Division	40 Most Cited Faculty in Division
Neither advanced fellowships	Both, 2-yr fellowship/Integrated residency	Yes	2-yr Vascular Fellowship	2/3-yr CT Fellowship (/Residency)	No integrated CV center	NCI Comprehensive Cancer Center	Science/Research Division Present	Science/Research	Science/Research	MD, PhD	20	406	171	8	No NIH Funding	Assistant Professor	Traditional Rank	Assistant Professor	No title	Male	Other	Other than 10 MCF in division	Other than 20 MCF in division	Other than 40 MCF in division
Neither advanced fellowships	Both, 2-yr fellowship/Integrated residency	Yes	2-yr Vascular Fellowship	2/3-yr CT Fellowship (/Residency)	No integrated CV center	NCI Comprehensive Cancer Center	Science/Research Division Present	Science/Research	Science/Research	PhD	6	8	2	2	NIH Funding non R01 - K grant, T-32	Assistant Professor	Traditional Rank	Assistant Professor	No title	Male	Other	Other than 10 MCF in division	Other than 20 MCF in division	Other than 40 MCF in division
Neither advanced fellowships	Both, 2-yr fellowship/Integrated residency	Yes	2-yr Vascular Fellowship	2/3-yr CT Fellowship (/Residency)	No integrated CV center	NCI Comprehensive Cancer Center	Science/Research Division Present	Science/Research	Science/Research	PhD	56	887	362	17	No NIH Funding	Assistant Professor	Traditional Rank	Assistant Professor	No title	Female	Other	Other than 10 MCF in division	Other than 20 MCF in division	Other than 40 MCF in division
Neither advanced fellowships	Both, 2-yr fellowship/Integrated residency	Yes	2-yr Vascular Fellowship	2/3-yr CT Fellowship (/Residency)	No integrated CV center	NCI Comprehensive Cancer Center	Science/Research Division Present	Science/Research	Science/Research	PhD	33	997	364	14	No NIH Funding	Assistant Professor	Traditional Rank	Assistant Professor	No title	Male	Other	Other than 10 MCF in division	Other than 20 MCF in division	Other than 40 MCF in division
Neither advanced fellowships	Both, 2-yr fellowship/Integrated residency	Yes	2-yr Vascular Fellowship	2/3-yr CT Fellowship (/Residency)	No integrated CV center	NCI Comprehensive Cancer Center	Science/Research Division Present	Science/Research	Science/Research	PhD	3	7	2	2	No NIH Funding	Assistant Professor	Traditional Rank	Assistant Professor	No title	Female	Other	Other than 10 MCF in division	Other than 20 MCF in division	Other than 40 MCF in division
Neither advanced fellowships	Both, 2-yr fellowship/Integrated residency	Yes	2-yr Vascular Fellowship	2/3-yr CT Fellowship (/Residency)	No integrated CV center	NCI Comprehensive Cancer Center	Science/Research Division Present	Science/Research	Science/Research	PhD	59	2284	1107	25	No NIH Funding	Assistant Professor	Traditional Rank	Assistant Professor	No title	Male	10 best faculty	Other than 10 MCF in division	Other than 20 MCF in division	40 Most Cited Faculty in Division
Neither advanced fellowships	Both, 2-yr fellowship/Integrated residency	Yes	2-yr Vascular Fellowship	2/3-yr CT Fellowship (/Residency)	No integrated CV center	NCI Comprehensive Cancer Center	Science/Research Division Present	Science/Research	Science/Research	PhD	8	78	28	4	No NIH Funding	Assistant Professor	Traditional Rank	Assistant Professor	No title	Female	Other	Other than 10 MCF in division	Other than 20 MCF in division	Other than 40 MCF in division
Neither advanced fellowships	Both, 2-yr fellowship/Integrated residency	Yes	2-yr Vascular Fellowship	2/3-yr CT Fellowship (/Residency)	No integrated CV center	NCI Comprehensive Cancer Center	Science/Research Division Present	General Surgery	MIS/GI/General Surgery	MD	164	4090	1505	30	NIH Funding non R01 - K grant, T-32	Professor	Traditional Rank	Profesor, Division Chief	Division Chief or Director	Male	10 best faculty	Other than 10 MCF in division	Other than 20 MCF in division	Other than 40 MCF in division
Neither advanced fellowships	Both, 2-yr fellowship/Integrated residency	Yes	2-yr Vascular Fellowship	2/3-yr CT Fellowship (/Residency)	No integrated CV center	NCI Comprehensive Cancer Center	Science/Research Division Present	General Surgery	MIS/GI/General Surgery	MD	324	12309	1596	47	NIH Funding R01, P01	Professor	Traditional Rank	Professor	No title	Male	10 best faculty	10 Most Cited Faculty in Division	20 Most Cited Faculty in Division	40 Most Cited Faculty in Division
Neither advanced fellowships	Both, 2-yr fellowship/Integrated residency	Yes	2-yr Vascular Fellowship	2/3-yr CT Fellowship (/Residency)	No integrated CV center	NCI Comprehensive Cancer Center	Science/Research Division Present	General Surgery	MIS/GI/General Surgery	MD	33	1717	294	12	No NIH Funding	Associate Professor	Clinical Rank	Associate Clinical Prof	No title	Male	Other	Other than 10 MCF in division	Other than 20 MCF in division	Other than 40 MCF in division
Neither advanced fellowships	Both, 2-yr fellowship/Integrated residency	Yes	2-yr Vascular Fellowship	2/3-yr CT Fellowship (/Residency)	No integrated CV center	NCI Comprehensive Cancer Center	Science/Research Division Present	General Surgery	MIS/GI/General Surgery	MD	8	275	54	4	No NIH Funding	Assistant Professor	Traditional Rank	Assistant Professor	No title	Male	Other	Other than 10 MCF in division	Other than 20 MCF in division	Other than 40 MCF in division
Neither advanced fellowships	Both, 2-yr fellowship/Integrated residency	Yes	2-yr Vascular Fellowship	2/3-yr CT Fellowship (/Residency)	No integrated CV center	NCI Comprehensive Cancer Center	Science/Research Division Present	General Surgery	MIS/GI/General Surgery	MD	10	41	34	4	No NIH Funding	Assistant Professor	Traditional Rank	Assistant Professor	No title	Male	Other	Other than 10 MCF in division	Other than 20 MCF in division	Other than 40 MCF in division
Neither advanced fellowships	Both, 2-yr fellowship/Integrated residency	Yes	2-yr Vascular Fellowship	2/3-yr CT Fellowship (/Residency)	No integrated CV center	NCI Comprehensive Cancer Center	Science/Research Division Present	General Surgery	MIS/GI/General Surgery	MD	2	11	10	2	No NIH Funding	Assistant Professor	Traditional Rank	Assistant Professor	No title	Male	Other	Other than 10 MCF in division	Other than 20 MCF in division	Other than 40 MCF in division
Neither advanced fellowships	Both, 2-yr fellowship/Integrated residency	Yes	2-yr Vascular Fellowship	2/3-yr CT Fellowship (/Residency)	No integrated CV center	NCI Comprehensive Cancer Center	Science/Research Division Present	General Surgery	MIS/GI/General Surgery	MD	1	11	0	1	No NIH Funding	Assistant Professor	Traditional Rank	Assistant Professor	No title	Male	Other	Other than 10 MCF in division	Other than 20 MCF in division	Other than 40 MCF in division
Neither advanced fellowships	Both, 2-yr fellowship/Integrated residency	Yes	2-yr Vascular Fellowship	2/3-yr CT Fellowship (/Residency)	No integrated CV center	NCI Comprehensive Cancer Center	Science/Research Division Present	General Surgery	MIS/GI/General Surgery	MD, PhD	18	722	156	12	No NIH Funding	Assistant Professor	Traditional Rank	Assistant Professor	No title	Female	Other	Other than 10 MCF in division	Other than 20 MCF in division	Other than 40 MCF in division
Neither advanced fellowships	Both, 2-yr fellowship/Integrated residency	Yes	2-yr Vascular Fellowship	2/3-yr CT Fellowship (/Residency)	No integrated CV center	NCI Comprehensive Cancer Center	Science/Research Division Present	General Surgery	MIS/GI/General Surgery	MD	0	0	0	0	No NIH Funding	Assistant Professor	Traditional Rank	Assistant Professor	No title	Male	Other	Other than 10 MCF in division	Other than 20 MCF in division	Other than 40 MCF in division
Neither advanced fellowships	Both, 2-yr fellowship/Integrated residency	Yes	2-yr Vascular Fellowship	2/3-yr CT Fellowship (/Residency)	No integrated CV center	NCI Comprehensive Cancer Center	Science/Research Division Present	General Surgery	MIS/GI/General Surgery	MD	7	61	16	4	No NIH Funding	Assistant Professor	Traditional Rank	Assistant Professor	No title	Male	Other	Other than 10 MCF in division	Other than 20 MCF in division	Other than 40 MCF in division
Neither advanced fellowships	Both, 2-yr fellowship/Integrated residency	Yes	2-yr Vascular Fellowship	2/3-yr CT Fellowship (/Residency)	No integrated CV center	NCI Comprehensive Cancer Center	Science/Research Division Present	General Surgery	MIS/GI/General Surgery	MD	1	3	3	1	No NIH Funding	Assistant Professor	Traditional Rank	Assistant Professor	No title	Male	Other	Other than 10 MCF in division	Other than 20 MCF in division	Other than 40 MCF in division
Neither advanced fellowships	Both, 2-yr fellowship/Integrated residency	Yes	2-yr Vascular Fellowship	2/3-yr CT Fellowship (/Residency)	No integrated CV center	NCI Comprehensive Cancer Center	Science/Research Division Present	General Surgery	MIS/GI/General Surgery	MD	113	3823	1063	27	NIH Funding non R01 - K grant, T-32	Professor	Traditional Rank	Profesor	No title	Male	10 best faculty	Other than 10 MCF in division	Other than 20 MCF in division	Other than 40 MCF in division
Neither advanced fellowships	Both, 2-yr fellowship/Integrated residency	Yes	2-yr Vascular Fellowship	2/3-yr CT Fellowship (/Residency)	No integrated CV center	NCI Comprehensive Cancer Center	Science/Research Division Present	General Surgery	MIS/GI/General Surgery	PhD	348	9568	3172	34	NIH Funding R01, P01	Professor	Traditional Rank	Professor	No title	Female	10 best faculty	Other than 10 MCF in division	20 Most Cited Faculty in Division	40 Most Cited Faculty in Division
Neither advanced fellowships	Both, 2-yr fellowship/Integrated residency	Yes	2-yr Vascular Fellowship	2/3-yr CT Fellowship (/Residency)	No integrated CV center	NCI Comprehensive Cancer Center	Science/Research Division Present	General Surgery	MIS/GI/General Surgery	MD	19	262	111	8	No NIH Funding	Associate Professor	Traditional Rank	Associate Prof	No title	Male	Other	Other than 10 MCF in division	Other than 20 MCF in division	Other than 40 MCF in division
Neither advanced fellowships	Both, 2-yr fellowship/Integrated residency	Yes	2-yr Vascular Fellowship	2/3-yr CT Fellowship (/Residency)	No integrated CV center	NCI Comprehensive Cancer Center	Science/Research Division Present	General Surgery	MIS/GI/General Surgery	MD	34	439	275	12	No NIH Funding	Assistant Professor	Traditional Rank	Assistant Professor	No title	Male	Other	Other than 10 MCF in division	Other than 20 MCF in division	Other than 40 MCF in division
Neither advanced fellowships	Integrated 5 year residency	No	Integrated 5-yr Vascular Residency	Both 3-yr/6-yr programs	Integrated Heart and Vasc Center	NCI Cancer Center	No research division	Uncoded	Uncoded		175	3637	691	36	NIH Funding R01, P01	Associate Professor	Clinical Rank	CONSULTING ASSOCIATE PROFESSOR	No title	Male	Other	Other than 10 MCF in division	Other than 20 MCF in division	40 Most Cited Faculty in Division
Neither advanced fellowships	Integrated 5 year residency	No	Integrated 5-yr Vascular Residency	Both 3-yr/6-yr programs	Integrated Heart and Vasc Center	NCI Cancer Center	No research division	Uncoded	Uncoded		16	137	74	7	No NIH Funding	Assistant Professor	Traditional Rank	ASSISTANT PROFESSOR OF SURGERY	No title	Male	Other	Other than 10 MCF in division	Other than 20 MCF in division	Other than 40 MCF in division
Neither advanced fellowships	Integrated 5 year residency	No	Integrated 5-yr Vascular Residency	Both 3-yr/6-yr programs	Integrated Heart and Vasc Center	NCI Cancer Center	No research division	Uncoded	Uncoded		19	111	76	4	No NIH Funding	Assistant Professor	Clinical Rank	CLINICAL ASSISTANT PROFESSOR	No title	Female	Other	Other than 10 MCF in division	Other than 20 MCF in division	Other than 40 MCF in division
Neither advanced fellowships	Integrated 5 year residency	No	Integrated 5-yr Vascular Residency	Both 3-yr/6-yr programs	Integrated Heart and Vasc Center	NCI Cancer Center	No research division	Uncoded	Uncoded		121	2470	879	28	No NIH Funding	Professor	Traditional Rank	PROFESSOR OF SURGERY	No title	Male	Other	Other than 10 MCF in division	Other than 20 MCF in division	Other than 40 MCF in division
Neither advanced fellowships	Integrated 5 year residency	No	Integrated 5-yr Vascular Residency	Both 3-yr/6-yr programs	Integrated Heart and Vasc Center	NCI Cancer Center	No research division	Uncoded	Uncoded		36	559	172	13	No NIH Funding	Associate Professor	Clinical Rank	CONSULTING ASSOCIATE PROFESSOR	No title	Male	Other	Other than 10 MCF in division	Other than 20 MCF in division	Other than 40 MCF in division
Neither advanced fellowships	Integrated 5 year residency	No	Integrated 5-yr Vascular Residency	Both 3-yr/6-yr programs	Integrated Heart and Vasc Center	NCI Cancer Center	No research division	Uncoded	Uncoded		81	2184	356	28	NIH Funding R01, P01	Professor	Traditional Rank	PROFESSOR	No title	Male	Other	Other than 10 MCF in division	Other than 20 MCF in division	Other than 40 MCF in division
Neither advanced fellowships	Integrated 5 year residency	No	Integrated 5-yr Vascular Residency	Both 3-yr/6-yr programs	Integrated Heart and Vasc Center	NCI Cancer Center	No research division	Uncoded	Uncoded		38	202	127	8	No NIH Funding	Associate Professor	Traditional Rank	ASSOCIATE PROFESSOR OF SURGERY	No title	Female	Other	Other than 10 MCF in division	Other than 20 MCF in division	Other than 40 MCF in division
Neither advanced fellowships	Integrated 5 year residency	No	Integrated 5-yr Vascular Residency	Both 3-yr/6-yr programs	Integrated Heart and Vasc Center	NCI Cancer Center	No research division	Uncoded	Uncoded		117	2672	109	29	No NIH Funding	Professor	Traditional Rank	PROFESSOR	No title	Male	Other	Other than 10 MCF in division	Other than 20 MCF in division	Other than 40 MCF in division
Neither advanced fellowships	Integrated 5 year residency	No	Integrated 5-yr Vascular Residency	Both 3-yr/6-yr programs	Integrated Heart and Vasc Center	NCI Cancer Center	No research division	Uncoded	Uncoded		113	1402	184	19	No NIH Funding	Professor	Traditional Rank	PROFESSOR OF SURGERY	No title	Male	Other	Other than 10 MCF in division	Other than 20 MCF in division	Other than 40 MCF in division
Neither advanced fellowships	Integrated 5 year residency	No	Integrated 5-yr Vascular Residency	Both 3-yr/6-yr programs	Integrated Heart and Vasc Center	NCI Cancer Center	No research division	Uncoded	Uncoded		180	7629	3265	36	NIH Funding R01, P01	Professor	Traditional Rank	PROFESSOR	No title	Male	10 best faculty	Other than 10 MCF in division	20 Most Cited Faculty in Division	40 Most Cited Faculty in Division
Neither advanced fellowships	Integrated 5 year residency	No	Integrated 5-yr Vascular Residency	Both 3-yr/6-yr programs	Integrated Heart and Vasc Center	NCI Cancer Center	No research division	Uncoded	Uncoded		144	1712	209	33	No NIH Funding	Professor	Traditional Rank	PROFESSOR OF SURGERY	No title	Male	Other	Other than 10 MCF in division	Other than 20 MCF in division	Other than 40 MCF in division
Neither advanced fellowships	Integrated 5 year residency	No	Integrated 5-yr Vascular Residency	Both 3-yr/6-yr programs	Integrated Heart and Vasc Center	NCI Cancer Center	No research division	Uncoded	Uncoded		78	18325	4746	34	NIH Funding R01, P01	Professor	Traditional Rank	PROFESSOR	No title	Female	10 best faculty	10 Most Cited Faculty in Division	20 Most Cited Faculty in Division	40 Most Cited Faculty in Division
Neither advanced fellowships	Integrated 5 year residency	No	Integrated 5-yr Vascular Residency	Both 3-yr/6-yr programs	Integrated Heart and Vasc Center	NCI Cancer Center	No research division	Uncoded	Uncoded		179	4160	596	37	NIH Funding R01, P01	Professor	Traditional Rank	PROFESSOR	No title	Male	Other	Other than 10 MCF in division	20 Most Cited Faculty in Division	40 Most Cited Faculty in Division
Neither advanced fellowships	Integrated 5 year residency	No	Integrated 5-yr Vascular Residency	Both 3-yr/6-yr programs	Integrated Heart and Vasc Center	NCI Cancer Center	No research division	Uncoded	Uncoded		747	22559	5888	76	NIH Funding R01, P01	Professor	Traditional Rank	PROFESSOR	No title	Male	10 best faculty	10 Most Cited Faculty in Division	20 Most Cited Faculty in Division	40 Most Cited Faculty in Division
Neither advanced fellowships	Integrated 5 year residency	No	Integrated 5-yr Vascular Residency	Both 3-yr/6-yr programs	Integrated Heart and Vasc Center	NCI Cancer Center	No research division	Uncoded	Uncoded						No NIH Funding	Professor	Traditional Rank	PROFESSOR	No title	Male
Neither advanced fellowships	Integrated 5 year residency	No	Integrated 5-yr Vascular Residency	Both 3-yr/6-yr programs	Integrated Heart and Vasc Center	NCI Cancer Center	No research division	Uncoded	Uncoded		45	318	26	11	No NIH Funding	Professor	Traditional Rank	EMERITUS PROFESSOR OF SURGERY	Division Chief or Director	Male	Other	Other than 10 MCF in division	Other than 20 MCF in division	Other than 40 MCF in division
Neither advanced fellowships	Integrated 5 year residency	No	Integrated 5-yr Vascular Residency	Both 3-yr/6-yr programs	Integrated Heart and Vasc Center	NCI Cancer Center	No research division	Uncoded	Uncoded		368	14240	500	65	NIH Funding R01, P01	Professor	Traditional Rank	PROFESSOR	No title	Male	10 best faculty	10 Most Cited Faculty in Division	20 Most Cited Faculty in Division	40 Most Cited Faculty in Division
Neither advanced fellowships	Integrated 5 year residency	No	Integrated 5-yr Vascular Residency	Both 3-yr/6-yr programs	Integrated Heart and Vasc Center	NCI Cancer Center	No research division	Uncoded	Uncoded		44	513	46	10	No NIH Funding	Professor	Traditional Rank	EMERITUS PROFESSOR OF SURGERY	Division Chief or Director	Male	Other	Other than 10 MCF in division	Other than 20 MCF in division	Other than 40 MCF in division
Neither advanced fellowships	Integrated 5 year residency	No	Integrated 5-yr Vascular Residency	Both 3-yr/6-yr programs	Integrated Heart and Vasc Center	NCI Cancer Center	No research division	Uncoded	Uncoded		69	358	32	8	No NIH Funding	Professor	Traditional Rank	EMERITUS PROFESSOR OF GASTROINTESTINAL SURGERY	Division Chief or Director	Male	Other	Other than 10 MCF in division	Other than 20 MCF in division	Other than 40 MCF in division
Neither advanced fellowships	Integrated 5 year residency	No	Integrated 5-yr Vascular Residency	Both 3-yr/6-yr programs	Integrated Heart and Vasc Center	NCI Cancer Center	No research division	Uncoded	Uncoded		33	1749	576	16	NIH Funding R01, P01	Associate Professor	Traditional Rank	ASSOCIATE PROFESSOR	No title	Male	Other	Other than 10 MCF in division	Other than 20 MCF in division	Other than 40 MCF in division
Neither advanced fellowships	Integrated 5 year residency	No	Integrated 5-yr Vascular Residency	Both 3-yr/6-yr programs	Integrated Heart and Vasc Center	NCI Cancer Center	No research division	Uncoded	Uncoded		27	176	122	7	NIH Funding non R01 - K grant, T-32	Assistant Professor	Traditional Rank	ASSISTANT PROFESSOR	No title	Female	Other	Other than 10 MCF in division	Other than 20 MCF in division	Other than 40 MCF in division
Neither advanced fellowships	Integrated 5 year residency	No	Integrated 5-yr Vascular Residency	Both 3-yr/6-yr programs	Integrated Heart and Vasc Center	NCI Cancer Center	No research division	Uncoded	Uncoded		106	3832	618	34	NIH Funding R01, P01	Professor	Traditional Rank	PROFESSOR	No title	Male	Other	Other than 10 MCF in division	Other than 20 MCF in division	40 Most Cited Faculty in Division
Neither advanced fellowships	Integrated 5 year residency	No	Integrated 5-yr Vascular Residency	Both 3-yr/6-yr programs	Integrated Heart and Vasc Center	NCI Cancer Center	No research division	Uncoded	Uncoded		107	2497	236	30	No NIH Funding	Professor	Traditional Rank	EMERITUS PROFESSOR OF SURGERY AND OF PEDIATRICS	Division Chief or Director	Male	Other	Other than 10 MCF in division	Other than 20 MCF in division	Other than 40 MCF in division
Neither advanced fellowships	Integrated 5 year residency	No	Integrated 5-yr Vascular Residency	Both 3-yr/6-yr programs	Integrated Heart and Vasc Center	NCI Cancer Center	No research division	Uncoded	Uncoded		175	4859	1078	43	NIH Funding R01, P01	Professor	Traditional Rank	PROFESSOR	No title	Male	Other	Other than 10 MCF in division	20 Most Cited Faculty in Division	40 Most Cited Faculty in Division
Neither advanced fellowships	Integrated 5 year residency	No	Integrated 5-yr Vascular Residency	Both 3-yr/6-yr programs	Integrated Heart and Vasc Center	NCI Cancer Center	No research division	Uncoded	Uncoded		4	45	17	3	No NIH Funding	Instructor/Assistant	Clinical Rank	CLINICAL INSTRUCTOR	No title	Male	Other	Other than 10 MCF in division	Other than 20 MCF in division	Other than 40 MCF in division
Neither advanced fellowships	Integrated 5 year residency	No	Integrated 5-yr Vascular Residency	Both 3-yr/6-yr programs	Integrated Heart and Vasc Center	NCI Cancer Center	No research division	Uncoded	Uncoded		96	846	112	16	No NIH Funding	Professor	Traditional Rank	PROFESSOR OF SURGERY	No title	Male	Other	Other than 10 MCF in division	Other than 20 MCF in division	Other than 40 MCF in division
Neither advanced fellowships	Integrated 5 year residency	No	Integrated 5-yr Vascular Residency	Both 3-yr/6-yr programs	Integrated Heart and Vasc Center	NCI Cancer Center	No research division	Uncoded	Uncoded		104	771	455	17	NIH Funding non R01 - K grant, T-32	Assistant Professor	Traditional Rank	ASSISTANT PROFESSOR OF SURGERY	No title	Male	Other	Other than 10 MCF in division	Other than 20 MCF in division	Other than 40 MCF in division
Neither advanced fellowships	Integrated 5 year residency	No	Integrated 5-yr Vascular Residency	Both 3-yr/6-yr programs	Integrated Heart and Vasc Center	NCI Cancer Center	No research division	Uncoded	Uncoded		62	2263	484	22	NIH Funding non R01 - K grant, T-32	Professor	Traditional Rank	PROFESSOR	No title	Male	Other	Other than 10 MCF in division	Other than 20 MCF in division	Other than 40 MCF in division
Neither advanced fellowships	Integrated 5 year residency	No	Integrated 5-yr Vascular Residency	Both 3-yr/6-yr programs	Integrated Heart and Vasc Center	NCI Cancer Center	No research division	Uncoded	Uncoded		409	18516	1891	64	NIH Funding R01, P01	Professor	Traditional Rank	EMERITUS PROFESSOR	Division Chief or Director	Male	10 best faculty	10 Most Cited Faculty in Division	20 Most Cited Faculty in Division	40 Most Cited Faculty in Division
Neither advanced fellowships	Integrated 5 year residency	No	Integrated 5-yr Vascular Residency	Both 3-yr/6-yr programs	Integrated Heart and Vasc Center	NCI Cancer Center	No research division	Cardiothoracic	Cardiac		146	3596	1847	31	NIH Funding R01, P01	Professor	Traditional Rank	PROFESSOR	Division Chief or Director	Male	Other	Other than 10 MCF in division	Other than 20 MCF in division	40 Most Cited Faculty in Division
Neither advanced fellowships	Integrated 5 year residency	No	Integrated 5-yr Vascular Residency	Both 3-yr/6-yr programs	Integrated Heart and Vasc Center	NCI Cancer Center	No research division	Pediatric Surgery	Pediatric Surgery		183	5457	954	40	NIH Funding R01, P01	Professor	Traditional Rank	PROFESSOR OF SURGERY	No title	Male	10 best faculty	Other than 10 MCF in division	20 Most Cited Faculty in Division	40 Most Cited Faculty in Division
Neither advanced fellowships	Integrated 5 year residency	No	Integrated 5-yr Vascular Residency	Both 3-yr/6-yr programs	Integrated Heart and Vasc Center	NCI Cancer Center	No research division	Pediatric Surgery	Pediatric Surgery		74	995	408	18	No NIH Funding	Associate Professor	Traditional Rank	ASSOCIATE PROFESSOR OF SURGERY	No title	Male	Other	Other than 10 MCF in division	Other than 20 MCF in division	Other than 40 MCF in division
Neither advanced fellowships	Integrated 5 year residency	No	Integrated 5-yr Vascular Residency	Both 3-yr/6-yr programs	Integrated Heart and Vasc Center	NCI Cancer Center	No research division	Pediatric Surgery	Pediatric Surgery		89	1526	523	21	No NIH Funding	Professor	Traditional Rank	PROFESSOR	No title	Male	Other	Other than 10 MCF in division	Other than 20 MCF in division	Other than 40 MCF in division
Neither advanced fellowships	Integrated 5 year residency	No	Integrated 5-yr Vascular Residency	Both 3-yr/6-yr programs	Integrated Heart and Vasc Center	NCI Cancer Center	No research division	Pediatric Surgery	Pediatric Surgery		28	168	77	6	No NIH Funding	Instructor/Assistant	Clinical Rank	CLINICAL INSTRUCTOR	No title	Male	Other	Other than 10 MCF in division	Other than 20 MCF in division	Other than 40 MCF in division
Neither advanced fellowships	Integrated 5 year residency	No	Integrated 5-yr Vascular Residency	Both 3-yr/6-yr programs	Integrated Heart and Vasc Center	NCI Cancer Center	No research division	Pediatric Surgery	Pediatric Surgery		27	796	205	15	No NIH Funding	Associate Professor	Clinical Rank	CLINICAL ASSOCIATE PROFESSOR	No title	Female	Other	Other than 10 MCF in division	Other than 20 MCF in division	Other than 40 MCF in division
Neither advanced fellowships	Integrated 5 year residency	No	Integrated 5-yr Vascular Residency	Both 3-yr/6-yr programs	Integrated Heart and Vasc Center	NCI Cancer Center	No research division	Pediatric Surgery	Pediatric Surgery		24	522	32	13	No NIH Funding	Professor	Clinical Rank	CLINICAL PROFESSOR	No title	Male	Other	Other than 10 MCF in division	Other than 20 MCF in division	Other than 40 MCF in division
Neither advanced fellowships	Integrated 5 year residency	No	Integrated 5-yr Vascular Residency	Both 3-yr/6-yr programs	Integrated Heart and Vasc Center	NCI Cancer Center	No research division	Pediatric Surgery	Pediatric Surgery		6	71	61	2	No NIH Funding	Assistant Professor	Traditional Rank	ASSISTANT PROFESSOR OF SURGERY	No title	Female	Other	Other than 10 MCF in division	Other than 20 MCF in division	Other than 40 MCF in division
Neither advanced fellowships	Integrated 5 year residency	No	Integrated 5-yr Vascular Residency	Both 3-yr/6-yr programs	Integrated Heart and Vasc Center	NCI Cancer Center	No research division	Pediatric Surgery	Pediatric Surgery		61	1120	387	20	NIH Funding R01, P01	Associate Professor	Traditional Rank	ASSOCIATE PROFESSOR OF SURGERY	No title	Male	Other	Other than 10 MCF in division	Other than 20 MCF in division	Other than 40 MCF in division
Neither advanced fellowships	Integrated 5 year residency	No	Integrated 5-yr Vascular Residency	Both 3-yr/6-yr programs	Integrated Heart and Vasc Center	NCI Cancer Center	No research division	Pediatric Surgery	Pediatric Surgery		26	148	107	7	No NIH Funding	Assistant Professor	Traditional Rank	ASSISTANT PROFESSOR OF SURGERY	No title	Male	Other	Other than 10 MCF in division	Other than 20 MCF in division	Other than 40 MCF in division
Neither advanced fellowships	Integrated 5 year residency	No	Integrated 5-yr Vascular Residency	Both 3-yr/6-yr programs	Integrated Heart and Vasc Center	NCI Cancer Center	No research division	ENT	ENT		201	4170	335	35	No NIH Funding	Professor	Traditional Rank	PROFESSOR	No title	Male	Other	Other than 10 MCF in division	20 Most Cited Faculty in Division	40 Most Cited Faculty in Division
Neither advanced fellowships	Integrated 5 year residency	No	Integrated 5-yr Vascular Residency	Both 3-yr/6-yr programs	Integrated Heart and Vasc Center	NCI Cancer Center	No research division	Plastics	Plastics	MD	20	222	59	8	No NIH Funding	Professor	Clinical Rank	CLINICAL PROFESSOR	No title	Female	Other	Other than 10 MCF in division	Other than 20 MCF in division	Other than 40 MCF in division
Neither advanced fellowships	Integrated 5 year residency	No	Integrated 5-yr Vascular Residency	Both 3-yr/6-yr programs	Integrated Heart and Vasc Center	NCI Cancer Center	No research division	Plastics	Plastics		80	325	6	9	No NIH Funding	Professor	Traditional Rank	EMERITUS PROFESSOR OF SURGERY	Division Chief or Director	Male	Other	Other than 10 MCF in division	Other than 20 MCF in division	Other than 40 MCF in division
Neither advanced fellowships	Integrated 5 year residency	No	Integrated 5-yr Vascular Residency	Both 3-yr/6-yr programs	Integrated Heart and Vasc Center	NCI Cancer Center	No research division	Plastics	Plastics		1		0		No NIH Funding	Assistant Professor	Clinical Rank	CLINICAL ASSISTANT PROFESSOR	No title	Female	Other	Other than 10 MCF in division	Other than 20 MCF in division	Other than 40 MCF in division
Neither advanced fellowships	Integrated 5 year residency	No	Integrated 5-yr Vascular Residency	Both 3-yr/6-yr programs	Integrated Heart and Vasc Center	NCI Cancer Center	No research division	Plastics	Plastics		52	993	145	17	No NIH Funding	Associate Professor	Traditional Rank	ASSOCIATE PROFESSOR OF SURGERY	No title	Female	Other	Other than 10 MCF in division	Other than 20 MCF in division	Other than 40 MCF in division
Neither advanced fellowships	Integrated 5 year residency	No	Integrated 5-yr Vascular Residency	Both 3-yr/6-yr programs	Integrated Heart and Vasc Center	NCI Cancer Center	No research division	Plastics	Plastics		5	30	28	3	No NIH Funding	Instructor/Assistant	Clinical Rank	CLINICAL INSTRUCTOR	No title	Female	Other	Other than 10 MCF in division	Other than 20 MCF in division	Other than 40 MCF in division
Neither advanced fellowships	Integrated 5 year residency	No	Integrated 5-yr Vascular Residency	Both 3-yr/6-yr programs	Integrated Heart and Vasc Center	NCI Cancer Center	No research division	Plastics	Plastics		128	8352	2755	44	NIH Funding R01, P01	Professor	Traditional Rank	PROFESSOR OF SURGERY	No title	Female	10 best faculty	10 Most Cited Faculty in Division	20 Most Cited Faculty in Division	40 Most Cited Faculty in Division
Neither advanced fellowships	Integrated 5 year residency	No	Integrated 5-yr Vascular Residency	Both 3-yr/6-yr programs	Integrated Heart and Vasc Center	NCI Cancer Center	No research division	Plastics	Plastics		152	2464	515	28	No NIH Funding	Professor	Traditional Rank	EMERITUS PROFESSOR OF SURGERY	Division Chief or Director	Male	Other	Other than 10 MCF in division	Other than 20 MCF in division	Other than 40 MCF in division
[truncated: 2,961 more rows]
